# Supplementary material for: Targeting Human Proteins for Antiviral Drug Discovery and Repurposing Efforts: A Focus on Protein Kinases
Source: Viruses. 2023 Feb 19;15(2):568. doi: 10.3390/v15020568 (PMC9966946; doi:10.3390/v15020568)
Supplement: Supplementary file 1 [file viruses-15-00568-s001.zip]

Archive with 1 entries (1 files):
- viruses-2185445-supplementary.xlsx
