# Supplementary material for: Targeting Human Proteins for Antiviral Drug Discovery and Repurposing Efforts: A Focus on Protein Kinases
Source: Viruses. 2023 Feb 19;15(2):568. doi: 10.3390/v15020568 (PMC9966946; doi:10.3390/v15020568)
Supplement: Supplementary file 1 [file viruses-15-00568-s001.zip › viruses-2185445-supplementary.xlsx]

## Sheet: SupplementaryTableS1
Supplementary Table S1. Enrichment results using 51 higher validity CDDI kinase biomarkers for viral diseases.
# background genes	# genes	category	description	FDR value	genes	p-value	term name	transferred FDR value
486	44	Pfam	Protein kinase domain	3.58e-59	MAPK1|AURKA|MAPK14|FLT3|DAPK2|FLT4|KDR|STK17B|ZAP70|ERBB3|ERBB2|EGFR|EPHA1|NTRK2|FLT1|CSF1R|KIT|BRAF|MERTK|MST1R|MAP2K1|ADRBK1|MET|STK11|ERBB4|MAP2K3|EPHA2|NTRK3|NEK2|TIE1|EPHB2|PINK1|ROR2|PRKCZ|TEK|JAK2|ALK|CIT|PRKCD|FGFR1|AKT1|MAP2K6|EPHA5|EPHB6	1.6e-62	PF00069	5.84461
481	44	Pfam	Protein tyrosine kinase	3.58e-59	MAPK1|AURKA|MAPK14|FLT3|DAPK2|FLT4|KDR|STK17B|ZAP70|ERBB3|ERBB2|EGFR|EPHA1|NTRK2|FLT1|CSF1R|KIT|BRAF|MERTK|MST1R|MAP2K1|ADRBK1|MET|STK11|ERBB4|MAP2K3|EPHA2|NTRK3|NEK2|TIE1|EPHB2|PINK1|ROR2|PRKCZ|TEK|JAK2|ALK|CIT|PRKCD|FGFR1|AKT1|MAP2K6|EPHA5|EPHB6	1.04e-62	PF07714	5.84461
483	44	InterPro Domains	Protein kinase domain	8.37e-59	MAPK1|AURKA|MAPK14|FLT3|DAPK2|FLT4|KDR|STK17B|ZAP70|ERBB3|ERBB2|EGFR|EPHA1|NTRK2|FLT1|CSF1R|KIT|BRAF|MERTK|MST1R|MAP2K1|ADRBK1|MET|STK11|ERBB4|MAP2K3|EPHA2|NTRK3|NEK2|TIE1|EPHB2|PINK1|ROR2|PRKCZ|TEK|JAK2|ALK|CIT|PRKCD|FGFR1|AKT1|MAP2K6|EPHA5|EPHB6	1.24e-62	IPR000719	5.80773
568	45	GO Molecular Function	Protein kinase activity	1.82e-58	MAPK1|AURKA|CCND1|MAPK14|FLT3|DAPK2|FLT4|KDR|STK17B|ZAP70|ERBB3|ERBB2|EGFR|EPHA1|NTRK2|FLT1|CSF1R|KIT|BRAF|MERTK|MST1R|MAP2K1|ADRBK1|MET|STK11|ERBB4|MAP2K3|EPHA2|NTRK3|NEK2|TIE1|EPHB2|PINK1|ROR2|PRKCZ|TEK|JAK2|ALK|CIT|PRKCD|FGFR1|AKT1|MAP2K6|EPHA5|EPHB6	5.63e-62	GO:0004672	5.77399
528	44	InterPro Domains	Protein kinase-like domain superfamily	1.76e-57	MAPK1|AURKA|MAPK14|FLT3|DAPK2|FLT4|KDR|STK17B|ZAP70|ERBB3|ERBB2|EGFR|EPHA1|NTRK2|FLT1|CSF1R|KIT|BRAF|MERTK|MST1R|MAP2K1|ADRBK1|MET|STK11|ERBB4|MAP2K3|EPHA2|NTRK3|NEK2|TIE1|EPHB2|PINK1|ROR2|PRKCZ|TEK|JAK2|ALK|CIT|PRKCD|FGFR1|AKT1|MAP2K6|EPHA5|EPHB6	5.2e-61	IPR011009	5.67545
629	43	UniProt Keywords	Kinase	8.72e-53	MAPK1|AURKA|MAPK14|FLT3|DAPK2|FLT4|KDR|STK17B|ZAP70|ERBB3|ERBB2|EGFR|EPHA1|NTRK2|FLT1|CSF1R|KIT|BRAF|MERTK|MST1R|MAP2K1|ADRBK1|MET|STK11|ERBB4|MAP2K3|EPHA2|NTRK3|NEK2|TIE1|EPHB2|PINK1|ROR2|PRKCZ|TEK|JAK2|ALK|CIT|PRKCD|FGFR1|AKT1|MAP2K6|EPHA5	1.29e-55	KW-0418	5.20595
380	39	InterPro Domains	Protein kinase, ATP binding site	3.4e-52	MAPK1|AURKA|MAPK14|FLT3|DAPK2|FLT4|KDR|STK17B|ZAP70|ERBB2|EGFR|EPHA1|NTRK2|FLT1|CSF1R|KIT|BRAF|MERTK|MST1R|MAP2K1|ADRBK1|MET|STK11|ERBB4|MAP2K3|EPHA2|NTRK3|TIE1|EPHB2|PRKCZ|TEK|JAK2|ALK|CIT|PRKCD|FGFR1|AKT1|MAP2K6|EPHA5	1.51e-55	IPR017441	5.14685
952	46	GO Biological Process	Protein phosphorylation	2.74e-50	MAPK1|AURKA|CCND1|MAPK14|FLT3|DAPK2|FLT4|KDR|STK17B|ZAP70|ERBB3|ERBB2|EGFR|EPHA1|NTRK2|FLT1|CSF1R|KIT|BRAF|MERTK|MST1R|MAP2K1|ADRBK1|MET|STK11|ERBB4|MAP2K3|EPHA2|NTRK3|NEK2|TIE1|EPHB2|PINK1|ROR2|PRKCZ|TEK|JAK2|ALK|CIT|PRKCD|FGFR1|AKT1|MAP2K6|MYC|EPHA5|EPHB6	2.14e-54	GO:0006468	4.95622
137	31	GO Molecular Function	Protein tyrosine kinase activity	1.92e-49	FLT3|FLT4|KDR|ZAP70|ERBB3|ERBB2|EGFR|EPHA1|NTRK2|FLT1|CSF1R|KIT|MERTK|MST1R|MAP2K1|MET|ERBB4|MAP2K3|EPHA2|NTRK3|TIE1|EPHB2|ROR2|TEK|JAK2|ALK|PRKCD|FGFR1|MAP2K6|EPHA5|EPHB6	2.96e-52	GO:0004713	4.87167
110	29	UniProt Keywords	Tyrosine-protein kinase	9.44e-48	FLT3|FLT4|KDR|ZAP70|ERBB3|ERBB2|EGFR|EPHA1|NTRK2|FLT1|CSF1R|KIT|MERTK|MST1R|MAP2K1|MET|ERBB4|MAP2K3|EPHA2|NTRK3|TIE1|EPHB2|ROR2|TEK|JAK2|ALK|FGFR1|MAP2K6|EPHA5	2.79e-50	KW-0829	4.7025
705	41	GO Biological Process	Positive regulation of transferase activity	5.94e-46	MAPK1|CCND1|MAPK14|FLT3|FLT4|KDR|ERBB3|ERBB2|EGFR|EPHA1|NTRK2|FLT1|CSF1R|KIT|BRAF|MERTK|MST1R|MAP2K1|MET|STK11|ERBB4|MAP2K3|EPHA2|NTRK3|NEK2|CDC20|TIE1|EPHB2|PINK1|ROR2|PRKCZ|TEK|JAK2|ALK|PRKCD|FGFR1|AKT1|MAP2K6|MYC|EPHA5|EPHB6	1.85e-49	GO:0051347	4.52262
63	25	GO Molecular Function	Transmembrane receptor protein tyrosine kinase activity	5.67e-44	FLT3|FLT4|KDR|ERBB3|ERBB2|EGFR|EPHA1|NTRK2|FLT1|CSF1R|KIT|MERTK|MST1R|MET|ERBB4|EPHA2|NTRK3|TIE1|EPHB2|ROR2|TEK|ALK|FGFR1|EPHA5|EPHB6	1.05e-46	GO:0004714	4.32464
132	28	InterPro Domains	Serine-threonine/tyrosine-protein kinase, catalytic domain	7.89e-43	FLT3|FLT4|KDR|ZAP70|ERBB3|ERBB2|EGFR|EPHA1|NTRK2|FLT1|CSF1R|KIT|BRAF|MERTK|MST1R|MET|ERBB4|EPHA2|NTRK3|TIE1|EPHB2|ROR2|TEK|JAK2|ALK|FGFR1|EPHA5|EPHB6	4.66e-46	IPR001245	4.21029
624	38	GO Biological Process	Positive regulation of kinase activity	2.81e-42	MAPK1|CCND1|MAPK14|FLT3|FLT4|KDR|ERBB3|ERBB2|EGFR|EPHA1|NTRK2|FLT1|CSF1R|KIT|BRAF|MERTK|MST1R|MAP2K1|MET|STK11|ERBB4|MAP2K3|EPHA2|NTRK3|TIE1|EPHB2|PINK1|ROR2|PRKCZ|TEK|JAK2|ALK|PRKCD|FGFR1|AKT1|MAP2K6|EPHA5|EPHB6	1.31e-45	GO:0033674	4.15513
82	25	SMART Domains	Tyrosine kinase, catalytic domain	2.05e-41	FLT3|FLT4|KDR|ZAP70|ERBB3|ERBB2|EGFR|EPHA1|FLT1|CSF1R|KIT|MERTK|MST1R|MET|ERBB4|EPHA2|NTRK3|TIE1|EPHB2|ROR2|TEK|JAK2|ALK|FGFR1|EPHA5	2.83e-44	SM00219	4.06882
1368	44	UniProt Keywords	ATP-binding	4.42e-41	MAPK1|AURKA|MAPK14|FLT3|DAPK2|FLT4|KDR|STK17B|ZAP70|ERBB3|ERBB2|EGFR|EPHA1|NTRK2|FLT1|CSF1R|KIT|BRAF|MERTK|MST1R|MAP2K1|ADRBK1|MET|STK11|ERBB4|MAP2K3|EPHA2|NTRK3|NEK2|TIE1|EPHB2|PINK1|ROR2|PRKCZ|TEK|JAK2|ALK|CIT|PRKCD|FGFR1|AKT1|MAP2K6|EPHA5|EPHB6	1.96e-43	KW-0067	4.03546
95	25	InterPro Domains	Tyrosine-protein kinase, active site	9.45e-40	FLT3|FLT4|KDR|ZAP70|ERBB2|EGFR|EPHA1|NTRK2|FLT1|CSF1R|KIT|MERTK|MST1R|MET|ERBB4|EPHA2|NTRK3|TIE1|EPHB2|ROR2|TEK|JAK2|ALK|FGFR1|EPHA5	6.98e-43	IPR008266	3.90246
1464	44	GO Molecular Function	ATP binding	1.44e-39	MAPK1|AURKA|MAPK14|FLT3|DAPK2|FLT4|KDR|STK17B|ZAP70|ERBB3|ERBB2|EGFR|EPHA1|NTRK2|FLT1|CSF1R|KIT|BRAF|MERTK|MST1R|MAP2K1|ADRBK1|MET|STK11|ERBB4|MAP2K3|EPHA2|NTRK3|NEK2|TIE1|EPHB2|PINK1|ROR2|PRKCZ|TEK|JAK2|ALK|CIT|PRKCD|FGFR1|AKT1|MAP2K6|EPHA5|EPHB6	3.57e-42	GO:0005524	3.88416
79	24	InterPro Domains	Tyrosine-protein kinase, catalytic domain	2.48e-39	FLT3|FLT4|KDR|ZAP70|ERBB2|EGFR|EPHA1|NTRK2|FLT1|CSF1R|KIT|MERTK|MST1R|MET|ERBB4|EPHA2|NTRK3|TIE1|EPHB2|TEK|JAK2|ALK|FGFR1|EPHA5	2.2e-42	IPR020635	3.86055
867	39	GO Biological Process	Peptidyl-amino acid modification	5.6e-39	MAPK1|AURKA|MAPK14|FLT3|FLT4|KDR|ZAP70|ERBB3|ERBB2|EGFR|EPHA1|NTRK2|FLT1|CSF1R|KIT|MERTK|MST1R|MAP2K1|ADRBK1|MET|ERBB4|MAP2K3|EPHA2|NTRK3|TIE1|EPHB2|PINK1|ROR2|PRKCZ|TEK|JAK2|ALK|CIT|PRKCD|FGFR1|AKT1|MAP2K6|EPHA5|EPHB6	3.48e-42	GO:0018193	3.82518
3063	49	GO Biological Process	Cellular protein modification process	4.69e-34	MAPK1|NFKBIA|AURKA|CCND1|MAPK14|FLT3|DAPK2|FLT4|KDR|STK17B|ZAP70|ERBB3|ERBB2|EGFR|EPHA1|NTRK2|FLT1|CSF1R|KIT|BRAF|MERTK|MST1R|MAP2K1|ADRBK1|MET|STK11|ERBB4|MAP2K3|EPHA2|NTRK3|NEK2|CDC20|TIE1|EPHB2|PINK1|ROR2|ANXA1|PRKCZ|TEK|JAK2|ALK|CIT|PRKCD|FGFR1|AKT1|MAP2K6|MYC|EPHA5|EPHB6	4.38e-37	GO:0006464	3.33288
518	30	GO Biological Process	Transmembrane receptor protein tyrosine kinase signaling pathway	4.96e-31	MAPK1|MAPK14|FLT3|FLT4|KDR|ERBB3|ERBB2|EGFR|EPHA1|NTRK2|FLT1|CSF1R|KIT|BRAF|MERTK|MST1R|MET|ERBB4|EPHA2|NTRK3|TIE1|EPHB2|ROR2|TEK|JAK2|ALK|FGFR1|AKT1|EPHA5|EPHB6	7.33e-34	GO:0007169	3.03045
2805	45	GO Molecular Function	Anion binding	1.66e-29	MAPK1|AURKA|MAPK14|FLT3|DAPK2|FLT4|KDR|STK17B|ZAP70|ERBB3|ERBB2|EGFR|EPHA1|NTRK2|FLT1|CSF1R|KIT|BRAF|MERTK|MST1R|MAP2K1|ADRBK1|MET|STK11|ERBB4|MAP2K3|EPHA2|NTRK3|NEK2|TIE1|EPHB2|PINK1|ROR2|ANXA1|PRKCZ|TEK|JAK2|ALK|CIT|PRKCD|FGFR1|AKT1|MAP2K6|EPHA5|EPHB6	1.08e-31	GO:0043168	2.87799
192	23	GO Biological Process	Protein autophosphorylation	2.17e-29	AURKA|FLT3|DAPK2|FLT4|KDR|STK17B|ZAP70|ERBB2|EGFR|EPHA1|NTRK2|FLT1|CSF1R|KIT|STK11|ERBB4|NEK2|PINK1|TEK|JAK2|ALK|FGFR1|AKT1	3.72e-32	GO:0046777	2.86635
1626	39	GO Biological Process	Regulation of phosphorylation	3.56e-29	MAPK1|CCND1|MAPK14|FLT3|FLT4|KDR|ERBB3|ERBB2|EGFR|EPHA1|NTRK2|FLT1|CSF1R|KIT|BRAF|MERTK|MST1R|MAP2K1|MET|STK11|ERBB4|MAP2K3|EPHA2|NTRK3|TIE1|EPHB2|PINK1|ROR2|PRKCZ|TEK|JAK2|ALK|PRKCD|FGFR1|AKT1|MAP2K6|MYC|EPHA5|EPHB6	6.38e-32	GO:0042325	2.84486
381	27	GO Cellular Component	Receptor complex	4.04e-29	FLT3|FLT4|KDR|ZAP70|ERBB3|ERBB2|EGFR|EPHA1|NTRK2|EPS8|FLT1|CSF1R|KIT|MERTK|MST1R|MET|ERBB4|EPHA2|NTRK3|TIE1|EPHB2|ROR2|TEK|ALK|FGFR1|EPHA5|EPHB6	2.38e-32	GO:0043235	2.83936
720	31	GO Biological Process	Enzyme linked receptor protein signaling pathway	1.3e-28	MAPK1|MAPK14|FLT3|FLT4|KDR|ERBB3|ERBB2|EGFR|EPHA1|NTRK2|FLT1|CSF1R|KIT|BRAF|MERTK|MST1R|MET|ERBB4|EPHA2|NTRK3|TIE1|EPHB2|ROR2|PRKCZ|TEK|JAK2|ALK|FGFR1|AKT1|EPHA5|EPHB6	2.43e-31	GO:0007167	2.78861
1807	39	GO Biological Process	Regulation of intracellular signal transduction	1.65e-27	MAPK1|NFKBIA|AURKA|MAPK14|FLT3|DAPK2|FLT4|KDR|ZAP70|ERBB3|ERBB2|EGFR|NTRK2|EPS8|FLT1|CSF1R|KIT|BRAF|MST1R|MAP2K1|MET|STK11|ERBB4|MAP2K3|EPHA2|NTRK3|MCL1|EPHB2|PINK1|ROR2|PRKCZ|TEK|JAK2|ALK|PRKCD|FGFR1|AKT1|MAP2K6|MYC	3.32e-30	GO:1902531	2.67825
2386	42	GO Biological Process	Regulation of catalytic activity	2.45e-27	MAPK1|CCND1|MAPK14|FLT3|FLT4|KDR|ERBB3|ERBB2|EGFR|EPHA1|NTRK2|FLT1|CSF1R|KIT|BRAF|MERTK|MST1R|MAP2K1|MET|STK11|ERBB4|MAP2K3|EPHA2|NTRK3|NEK2|CDC20|TIE1|EPHB2|PINK1|ROR2|ANXA1|PRKCZ|TEK|JAK2|ALK|PRKCD|FGFR1|AKT1|MAP2K6|MYC|EPHA5|EPHB6	5.52e-30	GO:0050790	2.66108
725	30	GO Biological Process	Regulation of mapk cascade	4.71e-27	MAPK1|MAPK14|FLT3|FLT4|KDR|ERBB2|EGFR|NTRK2|FLT1|CSF1R|KIT|BRAF|MST1R|MAP2K1|ERBB4|MAP2K3|EPHA2|NTRK3|EPHB2|PINK1|ROR2|PRKCZ|TEK|JAK2|ALK|PRKCD|FGFR1|AKT1|MAP2K6|MYC	1.1e-29	GO:0043408	2.6327
288	23	KEGG Pathways	MAPK signaling pathway	7.84e-26	MAPK1|MAPK14|FLT3|FLT4|KDR|ERBB3|ERBB2|EGFR|NTRK2|FLT1|CSF1R|KIT|BRAF|MAP2K1|MET|ERBB4|MAP2K3|EPHA2|TEK|FGFR1|AKT1|MAP2K6|MYC	2.33e-28	hsa04010	2.51057
5579	51	GO Biological Process	Positive regulation of cellular process	7.92e-26	MAPK1|NFKBIA|AURKA|CCND1|MAPK14|FLT3|DAPK2|FLT4|KDR|STK17B|ZAP70|ERBB3|ERBB2|EGFR|EPHA1|NTRK2|EPS8|FLT1|CSF1R|KIT|BRAF|MERTK|MST1R|MAP2K1|ADRBK1|MET|STK11|ERBB4|MAP2K3|EPHA2|NTRK3|NEK2|MCL1|CDC20|TIE1|EPHB2|PINK1|ROR2|ANXA1|PRKCZ|TEK|JAK2|ALK|CIT|PRKCD|FGFR1|AKT1|MAP2K6|MYC|EPHA5|EPHB6	1.91e-28	GO:0048522	2.51013
1712	37	GO Biological Process	Intracellular signal transduction	1.51e-25	MAPK1|NFKBIA|AURKA|MAPK14|FLT3|DAPK2|KDR|STK17B|ZAP70|ERBB3|ERBB2|EGFR|EPS8|CSF1R|KIT|BRAF|MERTK|MAP2K1|MET|STK11|ERBB4|MAP2K3|EPHA2|MCL1|PINK1|ROR2|PRKCZ|TEK|JAK2|ALK|CIT|PRKCD|FGFR1|AKT1|MAP2K6|MYC|EPHA5	3.75e-28	GO:0035556	2.4821
4876	49	GO Biological Process	Signal transduction	9.2e-25	MAPK1|NFKBIA|AURKA|CCND1|MAPK14|FLT3|DAPK2|FLT4|KDR|STK17B|ZAP70|ERBB3|ERBB2|EGFR|EPHA1|NTRK2|EPS8|FLT1|CSF1R|KIT|BRAF|MERTK|MST1R|MAP2K1|ADRBK1|MET|STK11|ERBB4|MAP2K3|EPHA2|NTRK3|MCL1|TIE1|EPHB2|PINK1|ROR2|ANXA1|PRKCZ|TEK|JAK2|ALK|CIT|PRKCD|FGFR1|AKT1|MAP2K6|MYC|EPHA5|EPHB6	2.36e-27	GO:0007165	2.40362
350	23	KEGG Pathways	PI3K-Akt signaling pathway	2.71e-24	MAPK1|CCND1|FLT3|FLT4|KDR|ERBB3|ERBB2|EGFR|NTRK2|FLT1|CSF1R|KIT|MAP2K1|MET|STK11|ERBB4|EPHA2|MCL1|TEK|JAK2|FGFR1|AKT1|MYC	1.61e-26	hsa04151	2.3567
550	26	GO Biological Process	Positive regulation of protein kinase activity	3.82e-24	MAPK1|CCND1|MAPK14|FLT3|ERBB3|ERBB2|EGFR|NTRK2|FLT1|CSF1R|KIT|BRAF|MST1R|MAP2K1|STK11|MAP2K3|NTRK3|PINK1|ROR2|PRKCZ|JAK2|ALK|PRKCD|FGFR1|AKT1|MAP2K6	1.04e-26	GO:0045860	2.34179
3413	44	GO Biological Process	Positive regulation of cellular metabolic process	5.98e-24	MAPK1|NFKBIA|AURKA|CCND1|MAPK14|FLT3|FLT4|KDR|ERBB3|ERBB2|EGFR|EPHA1|NTRK2|FLT1|CSF1R|KIT|BRAF|MERTK|MST1R|MAP2K1|MET|STK11|ERBB4|MAP2K3|EPHA2|NTRK3|NEK2|CDC20|TIE1|EPHB2|PINK1|ROR2|ANXA1|PRKCZ|TEK|JAK2|ALK|PRKCD|FGFR1|AKT1|MAP2K6|MYC|EPHA5|EPHB6	1.67e-26	GO:0031325	2.32233
1459	34	GO Biological Process	Regulation of protein phosphorylation	9.13e-24	MAPK1|CCND1|MAPK14|FLT3|FLT4|KDR|ERBB3|ERBB2|EGFR|EPHA1|NTRK2|FLT1|CSF1R|KIT|BRAF|MST1R|MAP2K1|STK11|ERBB4|MAP2K3|EPHA2|NTRK3|EPHB2|PINK1|ROR2|PRKCZ|TEK|JAK2|ALK|PRKCD|FGFR1|AKT1|MAP2K6|MYC	2.7e-26	GO:0001932	2.30395
2325	39	GO Biological Process	Cell surface receptor signaling pathway	1.31e-23	MAPK1|NFKBIA|CCND1|MAPK14|FLT3|FLT4|KDR|ZAP70|ERBB3|ERBB2|EGFR|EPHA1|NTRK2|FLT1|CSF1R|KIT|BRAF|MERTK|MST1R|MET|STK11|ERBB4|EPHA2|NTRK3|MCL1|TIE1|EPHB2|ROR2|ANXA1|PRKCZ|TEK|JAK2|ALK|PRKCD|FGFR1|AKT1|MYC|EPHA5|EPHB6	3.97e-26	GO:0007166	2.28827
1019	30	GO Biological Process	Positive regulation of protein phosphorylation	5.43e-23	MAPK1|CCND1|MAPK14|FLT3|FLT4|KDR|ERBB3|ERBB2|EGFR|NTRK2|FLT1|CSF1R|KIT|BRAF|MST1R|MAP2K1|STK11|ERBB4|MAP2K3|NTRK3|PINK1|ROR2|PRKCZ|TEK|JAK2|ALK|PRKCD|FGFR1|AKT1|MAP2K6	1.82e-25	GO:0001934	2.22652
812	28	GO Biological Process	Regulation of protein kinase activity	7.05e-23	MAPK1|CCND1|MAPK14|FLT3|ERBB3|ERBB2|EGFR|EPHA1|NTRK2|FLT1|CSF1R|KIT|BRAF|MST1R|MAP2K1|STK11|MAP2K3|NTRK3|EPHB2|PINK1|ROR2|PRKCZ|JAK2|ALK|PRKCD|FGFR1|AKT1|MAP2K6	2.41e-25	GO:0045859	2.21518
1041	30	GO Biological Process	Positive regulation of intracellular signal transduction	9.53e-23	MAPK1|MAPK14|FLT3|FLT4|KDR|ZAP70|ERBB3|ERBB2|EGFR|NTRK2|FLT1|CSF1R|KIT|BRAF|MST1R|MAP2K1|MET|ERBB4|MAP2K3|NTRK3|MCL1|PINK1|ROR2|PRKCZ|TEK|JAK2|ALK|FGFR1|AKT1|MAP2K6	3.34e-25	GO:1902533	2.20209
1635	34	GO Biological Process	Positive regulation of cellular protein metabolic process	2.96e-22	MAPK1|NFKBIA|AURKA|CCND1|MAPK14|FLT3|FLT4|KDR|ERBB3|ERBB2|EGFR|NTRK2|FLT1|CSF1R|KIT|BRAF|MST1R|MAP2K1|STK11|ERBB4|MAP2K3|NTRK3|CDC20|PINK1|ROR2|PRKCZ|TEK|JAK2|ALK|PRKCD|FGFR1|AKT1|MAP2K6|MYC	1.06e-24	GO:0032270	2.15287
3514	43	GO Biological Process	Regulation of cell communication	3.92e-22	MAPK1|NFKBIA|AURKA|MAPK14|FLT3|DAPK2|FLT4|KDR|ZAP70|ERBB3|ERBB2|EGFR|NTRK2|EPS8|FLT1|CSF1R|KIT|BRAF|MST1R|MAP2K1|ADRBK1|MET|STK11|ERBB4|MAP2K3|EPHA2|NTRK3|MCL1|CDC20|EPHB2|PINK1|ROR2|ANXA1|PRKCZ|TEK|JAK2|ALK|PRKCD|FGFR1|AKT1|MAP2K6|MYC|EPHA5	1.43e-24	GO:0010646	2.14067
3553	43	GO Biological Process	Regulation of signaling	6.04e-22	MAPK1|NFKBIA|AURKA|MAPK14|FLT3|DAPK2|FLT4|KDR|ZAP70|ERBB3|ERBB2|EGFR|NTRK2|EPS8|FLT1|CSF1R|KIT|BRAF|MST1R|MAP2K1|ADRBK1|MET|STK11|ERBB4|MAP2K3|EPHA2|NTRK3|MCL1|CDC20|EPHB2|PINK1|ROR2|ANXA1|PRKCZ|TEK|JAK2|ALK|PRKCD|FGFR1|AKT1|MAP2K6|MYC|EPHA5	2.26e-24	GO:0023051	2.1219
1252	31	GO Biological Process	Positive regulation of protein modification process	7.73e-22	MAPK1|CCND1|MAPK14|FLT3|FLT4|KDR|ERBB3|ERBB2|EGFR|NTRK2|FLT1|CSF1R|KIT|BRAF|MST1R|MAP2K1|STK11|ERBB4|MAP2K3|NTRK3|CDC20|PINK1|ROR2|PRKCZ|TEK|JAK2|ALK|PRKCD|FGFR1|AKT1|MAP2K6	2.95e-24	GO:0031401	2.11118
1870	35	GO Biological Process	Regulation of protein modification process	1.05e-21	MAPK1|CCND1|MAPK14|FLT3|FLT4|KDR|ERBB3|ERBB2|EGFR|EPHA1|NTRK2|FLT1|CSF1R|KIT|BRAF|MST1R|MAP2K1|STK11|ERBB4|MAP2K3|EPHA2|NTRK3|CDC20|EPHB2|PINK1|ROR2|PRKCZ|TEK|JAK2|ALK|PRKCD|FGFR1|AKT1|MAP2K6|MYC	4.07e-24	GO:0031399	2.09788
2257	37	GO Biological Process	Positive regulation of response to stimulus	1.5e-21	MAPK1|NFKBIA|MAPK14|FLT3|DAPK2|FLT4|KDR|ZAP70|ERBB3|ERBB2|EGFR|NTRK2|FLT1|CSF1R|KIT|BRAF|MST1R|MAP2K1|MET|STK11|ERBB4|MAP2K3|NTRK3|MCL1|EPHB2|PINK1|ROR2|ANXA1|PRKCZ|TEK|JAK2|ALK|PRKCD|FGFR1|AKT1|MAP2K6|MYC	6.17e-24	GO:0048584	2.08239
543	24	GO Biological Process	Positive regulation of mapk cascade	1.89e-21	MAPK1|MAPK14|FLT3|FLT4|KDR|ERBB2|EGFR|NTRK2|FLT1|CSF1R|KIT|BRAF|MST1R|MAP2K1|ERBB4|MAP2K3|NTRK3|ROR2|PRKCZ|TEK|JAK2|ALK|FGFR1|MAP2K6	7.93e-24	GO:0043410	2.07235
1654	33	GO Biological Process	Positive regulation of signal transduction	7.22e-21	MAPK1|MAPK14|FLT3|FLT4|KDR|ZAP70|ERBB3|ERBB2|EGFR|NTRK2|FLT1|CSF1R|KIT|BRAF|MST1R|MAP2K1|MET|STK11|ERBB4|MAP2K3|NTRK3|MCL1|EPHB2|PINK1|ROR2|PRKCZ|TEK|JAK2|ALK|PRKCD|FGFR1|AKT1|MAP2K6	3.09e-23	GO:0009967	2.01415
202	18	KEGG Pathways	Rap1 signaling pathway	8.78e-21	MAPK1|MAPK14|FLT4|KDR|EGFR|FLT1|CSF1R|KIT|BRAF|MAP2K1|MET|MAP2K3|EPHA2|PRKCZ|TEK|FGFR1|AKT1|MAP2K6	7.84e-23	hsa04015	2.00565
3107	40	GO Biological Process	Regulation of signal transduction	2.26e-20	MAPK1|NFKBIA|AURKA|MAPK14|FLT3|DAPK2|FLT4|KDR|ZAP70|ERBB3|ERBB2|EGFR|NTRK2|EPS8|FLT1|CSF1R|KIT|BRAF|MST1R|MAP2K1|ADRBK1|MET|STK11|ERBB4|MAP2K3|EPHA2|NTRK3|MCL1|EPHB2|PINK1|ROR2|PRKCZ|TEK|JAK2|ALK|PRKCD|FGFR1|AKT1|MAP2K6|MYC	9.87e-23	GO:0009966	1.96459
348	20	GO Biological Process	Positive regulation of protein serine/threonine kinase activity	1.7e-19	MAPK1|CCND1|MAPK14|FLT3|ERBB2|EGFR|FLT1|CSF1R|KIT|BRAF|MST1R|MAP2K1|MAP2K3|NTRK3|ROR2|JAK2|ALK|FGFR1|AKT1|MAP2K6	7.94e-22	GO:0071902	1.87696
336	20	WikiPathways	PI3K-Akt signaling pathway	2.78e-19	MAPK1|CCND1|FLT3|FLT4|KDR|EGFR|NTRK2|FLT1|CSF1R|KIT|MAP2K1|MET|STK11|EPHA2|MCL1|TEK|JAK2|FGFR1|AKT1|MYC	4.09e-22	WP4172	1.8556
521	22	GO Biological Process	Regulation of protein serine/threonine kinase activity	5.38e-19	MAPK1|CCND1|MAPK14|FLT3|ERBB2|EGFR|FLT1|CSF1R|KIT|BRAF|MST1R|MAP2K1|MAP2K3|NTRK3|EPHB2|ROR2|JAK2|ALK|PRKCD|FGFR1|AKT1|MAP2K6	2.6e-21	GO:0071900	1.82692
2693	37	GO Biological Process	Regulation of cellular protein metabolic process	5.84e-19	MAPK1|NFKBIA|AURKA|CCND1|MAPK14|FLT3|FLT4|KDR|ERBB3|ERBB2|EGFR|EPHA1|NTRK2|FLT1|CSF1R|KIT|BRAF|MST1R|MAP2K1|STK11|ERBB4|MAP2K3|EPHA2|NTRK3|CDC20|EPHB2|PINK1|ROR2|PRKCZ|TEK|JAK2|ALK|PRKCD|FGFR1|AKT1|MAP2K6|MYC	2.86e-21	GO:0032268	1.82336
82	14	WikiPathways	Glioblastoma signaling pathways	6.36e-19	MAPK1|CCND1|ERBB3|ERBB2|EGFR|BRAF|MAP2K1|MET|MAP2K3|PRKCZ|PRKCD|FGFR1|AKT1|MAP2K6	1.88e-21	WP2261	1.81965
919	26	GO Biological Process	Positive regulation of cell population proliferation	6.38e-19	MAPK1|CCND1|MAPK14|FLT3|FLT4|KDR|ZAP70|ERBB3|ERBB2|EGFR|EPHA1|NTRK2|FLT1|CSF1R|KIT|MST1R|ERBB4|NTRK3|CDC20|ANXA1|PRKCZ|TEK|JAK2|FGFR1|AKT1|MYC	3.18e-21	GO:0008284	1.81952
1770	32	GO Biological Process	Positive regulation of multicellular organismal process	8.62e-19	MAPK1|AURKA|CCND1|MAPK14|FLT4|KDR|ZAP70|ERBB3|EGFR|EPHA1|NTRK2|FLT1|CSF1R|KIT|MAP2K1|MET|STK11|ERBB4|MAP2K3|NTRK3|CDC20|TIE1|EPHB2|ROR2|ANXA1|PRKCZ|TEK|JAK2|ALK|FGFR1|AKT1|MYC	4.36e-21	GO:0051240	1.80645
3227	39	GO Biological Process	Regulation of multicellular organismal process	1.35e-18	MAPK1|NFKBIA|AURKA|CCND1|MAPK14|FLT4|KDR|ZAP70|ERBB3|ERBB2|EGFR|EPHA1|NTRK2|FLT1|CSF1R|KIT|MERTK|MAP2K1|ADRBK1|MET|STK11|ERBB4|MAP2K3|EPHA2|NTRK3|CDC20|TIE1|EPHB2|ROR2|ANXA1|PRKCZ|TEK|JAK2|ALK|PRKCD|FGFR1|AKT1|MAP2K6|MYC	6.91e-21	GO:0051239	1.78697
1642	31	GO Biological Process	Regulation of cell population proliferation	1.52e-18	MAPK1|NFKBIA|CCND1|MAPK14|FLT3|FLT4|KDR|ZAP70|ERBB3|ERBB2|EGFR|EPHA1|NTRK2|FLT1|CSF1R|KIT|MST1R|MAP2K1|STK11|ERBB4|NTRK3|CDC20|ROR2|ANXA1|PRKCZ|TEK|JAK2|ALK|FGFR1|AKT1|MYC	7.94e-21	GO:0042127	1.78182
502	22	Reactome Pathways	Signaling by Receptor Tyrosine Kinases	2.61e-18	MAPK1|MAPK14|FLT3|FLT4|KDR|ERBB3|ERBB2|EGFR|NTRK2|FLT1|KIT|BRAF|MST1R|MAP2K1|MET|ERBB4|NTRK3|PRKCZ|JAK2|PRKCD|FGFR1|AKT1	1.2e-21	HSA-9006934	1.75834
4114	42	GO Biological Process	Regulation of response to stimulus	3.01e-18	MAPK1|NFKBIA|AURKA|MAPK14|FLT3|DAPK2|FLT4|KDR|ZAP70|ERBB3|ERBB2|EGFR|NTRK2|EPS8|FLT1|CSF1R|KIT|BRAF|MST1R|MAP2K1|ADRBK1|MET|STK11|ERBB4|MAP2K3|EPHA2|NTRK3|MCL1|EPHB2|PINK1|ROR2|ANXA1|PRKCZ|TEK|JAK2|ALK|PRKCD|FGFR1|AKT1|MAP2K6|MYC|EPHA5	1.61e-20	GO:0048583	1.75214
5486	46	GO Molecular Function	Catalytic activity	3.13e-18	MAPK1|AURKA|CCND1|MAPK14|FLT3|DAPK2|FLT4|KDR|STK17B|ZAP70|ERBB3|ERBB2|EGFR|EPHA1|NTRK2|FLT1|CSF1R|KIT|BRAF|MERTK|MST1R|MAP2K1|ADRBK1|MET|STK11|ERBB4|MAP2K3|EPHA2|NTRK3|NEK2|TIE1|EPHB2|PINK1|ROR2|ANXA1|PRKCZ|TEK|JAK2|ALK|CIT|PRKCD|FGFR1|AKT1|MAP2K6|EPHA5|EPHB6	2.13e-20	GO:0003824	1.75045
342	19	GO Biological Process	Regulation of map kinase activity	3.5e-18	MAPK1|MAPK14|FLT3|ERBB2|EGFR|FLT1|KIT|BRAF|MST1R|MAP2K1|MAP2K3|NTRK3|EPHB2|ROR2|JAK2|ALK|PRKCD|FGFR1|MAP2K6	1.91e-20	GO:0043405	1.74559
98	14	WikiPathways	Hippo signaling regulation pathways	4.14e-18	FLT3|FLT4|KDR|EGFR|NTRK2|FLT1|CSF1R|KIT|MET|EPHA2|PRKCZ|TEK|PRKCD|FGFR1	1.83e-20	WP4540	1.7383
179	16	WikiPathways	Ras signaling	4.37e-18	MAPK1|FLT3|FLT4|KDR|ZAP70|EGFR|NTRK2|FLT1|CSF1R|KIT|MAP2K1|MET|EPHA2|TEK|FGFR1|AKT1	2.58e-20	WP4223	1.73595
4913	44	GO Biological Process	Regulation of molecular function	1.29e-17	MAPK1|NFKBIA|AURKA|CCND1|MAPK14|FLT3|FLT4|KDR|ERBB3|ERBB2|EGFR|EPHA1|NTRK2|FLT1|CSF1R|KIT|BRAF|MERTK|MST1R|MAP2K1|MET|STK11|ERBB4|MAP2K3|EPHA2|NTRK3|NEK2|CDC20|TIE1|EPHB2|PINK1|ROR2|ANXA1|PRKCZ|TEK|JAK2|ALK|PRKCD|FGFR1|AKT1|MAP2K6|MYC|EPHA5|EPHB6	7.24e-20	GO:0065009	1.68894
370	19	GO Biological Process	MAPK cascade	1.37e-17	MAPK1|MAPK14|FLT3|KDR|ERBB3|ERBB2|EGFR|KIT|BRAF|MAP2K1|MET|ERBB4|MAP2K3|ROR2|TEK|JAK2|FGFR1|MAP2K6|MYC	7.81e-20	GO:0000165	1.68633
2740	36	GO Biological Process	Regulation of localization	1.37e-17	MAPK1|NFKBIA|MAPK14|DAPK2|FLT4|KDR|ERBB3|ERBB2|EGFR|EPHA1|FLT1|CSF1R|KIT|BRAF|MERTK|MAP2K1|ADRBK1|MET|STK11|ERBB4|MAP2K3|EPHA2|NTRK3|TIE1|EPHB2|PINK1|ROR2|ANXA1|PRKCZ|TEK|JAK2|PRKCD|FGFR1|AKT1|MAP2K6|EPHA5	7.83e-20	GO:0032879	1.68633
119	14	WikiPathways	Hippo-Merlin signaling dysregulation	3.05e-17	CCND1|FLT3|FLT4|KDR|EGFR|NTRK2|FLT1|CSF1R|KIT|MET|EPHA2|TEK|FGFR1|MYC	2.25e-19	WP4541	1.65157
5831	46	GO Molecular Function	Heterocyclic compound binding	4.34e-17	MAPK1|AURKA|MAPK14|FLT3|DAPK2|FLT4|KDR|STK17B|ZAP70|ERBB3|ERBB2|EGFR|EPHA1|NTRK2|FLT1|CSF1R|KIT|BRAF|MERTK|MST1R|MAP2K1|ADRBK1|MET|STK11|ERBB4|MAP2K3|EPHA2|NTRK3|NEK2|TIE1|EPHB2|PINK1|ROR2|ANXA1|PRKCZ|TEK|JAK2|ALK|CIT|PRKCD|FGFR1|AKT1|MAP2K6|MYC|EPHA5|EPHB6	3.08e-19	GO:1901363	1.63625
265	17	GO Biological Process	Positive regulation of map kinase activity	4.75e-17	MAPK1|MAPK14|FLT3|ERBB2|EGFR|FLT1|KIT|BRAF|MST1R|MAP2K1|MAP2K3|NTRK3|ROR2|JAK2|ALK|FGFR1|MAP2K6	2.81e-19	GO:0043406	1.63233
1389	28	GO Biological Process	Positive regulation of developmental process	5.56e-17	MAPK1|AURKA|CCND1|MAPK14|KDR|ZAP70|ERBB3|EPHA1|NTRK2|FLT1|KIT|MAP2K1|STK11|ERBB4|NTRK3|CDC20|TIE1|EPHB2|PINK1|ROR2|ANXA1|PRKCZ|TEK|JAK2|ALK|FGFR1|AKT1|MYC	3.33e-19	GO:0051094	1.62549
123	14	GO Biological Process	Regulation of phosphatidylinositol 3-kinase signaling	5.68e-17	MAPK1|FLT3|KDR|ERBB3|EGFR|NTRK2|FLT1|KIT|ERBB4|NTRK3|ROR2|TEK|JAK2|FGFR1	3.45e-19	GO:0014066	1.62457
2648	35	GO Biological Process	Regulation of developmental process	5.81e-17	MAPK1|NFKBIA|AURKA|CCND1|MAPK14|FLT4|KDR|ZAP70|ERBB3|ERBB2|EGFR|EPHA1|NTRK2|EPS8|FLT1|CSF1R|KIT|MAP2K1|STK11|ERBB4|EPHA2|NTRK3|CDC20|TIE1|EPHB2|PINK1|ROR2|ANXA1|PRKCZ|TEK|JAK2|ALK|FGFR1|AKT1|MYC	3.57e-19	GO:0050793	1.62358
1251	27	GO Biological Process	Locomotion	5.85e-17	MAPK1|MAPK14|KDR|ZAP70|ERBB2|EGFR|EPHA1|NTRK2|EPS8|FLT1|CSF1R|KIT|MERTK|MAP2K1|MET|ERBB4|EPHA2|NTRK3|EPHB2|ROR2|ANXA1|PRKCZ|TEK|PRKCD|FGFR1|AKT1|EPHA5	3.65e-19	GO:0040011	1.62328
226	16	KEGG Pathways	Ras signaling pathway	7.17e-17	MAPK1|FLT3|FLT4|KDR|ZAP70|EGFR|NTRK2|FLT1|CSF1R|KIT|MAP2K1|MET|EPHA2|TEK|FGFR1|AKT1	8.54e-19	hsa04014	1.61445
5916	46	GO Molecular Function	Organic cyclic compound binding	7.83e-17	MAPK1|AURKA|MAPK14|FLT3|DAPK2|FLT4|KDR|STK17B|ZAP70|ERBB3|ERBB2|EGFR|EPHA1|NTRK2|FLT1|CSF1R|KIT|BRAF|MERTK|MST1R|MAP2K1|ADRBK1|MET|STK11|ERBB4|MAP2K3|EPHA2|NTRK3|NEK2|TIE1|EPHB2|PINK1|ROR2|ANXA1|PRKCZ|TEK|JAK2|ALK|CIT|PRKCD|FGFR1|AKT1|MAP2K6|MYC|EPHA5|EPHB6	5.8e-19	GO:0097159	1.61062
1569	29	GO Biological Process	Regulation of programmed cell death	8.7e-17	NFKBIA|AURKA|FLT3|DAPK2|FLT4|KDR|STK17B|ERBB3|EGFR|NTRK2|CSF1R|KIT|BRAF|MERTK|MET|ERBB4|NTRK3|MCL1|PINK1|ANXA1|PRKCZ|TEK|JAK2|ALK|PRKCD|FGFR1|AKT1|MAP2K6|MYC	5.48e-19	GO:0043067	1.60605
8057	50	UniProt Keywords	Phosphoprotein	2.03e-16	MAPK1|NFKBIA|AURKA|CCND1|MAPK14|FLT3|DAPK2|FLT4|KDR|STK17B|ZAP70|ERBB3|ERBB2|EGFR|EPHA1|NTRK2|EPS8|FLT1|CSF1R|KIT|BRAF|MERTK|MST1R|MAP2K1|ADRBK1|MET|STK11|ERBB4|MAP2K3|EPHA2|NTRK3|NEK2|MCL1|CDC20|TIE1|EPHB2|PINK1|ROR2|ANXA1|PRKCZ|TEK|JAK2|ALK|CIT|PRKCD|FGFR1|AKT1|MAP2K6|MYC|EPHA5	1.8e-18	KW-0597	1.56925
929	24	GO Biological Process	Regulation of cell motility	2.29e-16	MAPK1|MAPK14|DAPK2|FLT4|KDR|ERBB3|ERBB2|EGFR|EPHA1|FLT1|CSF1R|KIT|MET|ERBB4|MAP2K3|EPHA2|NTRK3|TIE1|ROR2|ANXA1|TEK|JAK2|FGFR1|AKT1	1.48e-18	GO:2000145	1.56402
5023	43	GO Biological Process	Multicellular organism development	4.37e-16	MAPK1|AURKA|CCND1|MAPK14|FLT3|FLT4|KDR|ZAP70|ERBB3|ERBB2|EGFR|EPHA1|NTRK2|FLT1|CSF1R|KIT|BRAF|MERTK|MST1R|MAP2K1|ADRBK1|MET|STK11|ERBB4|EPHA2|NTRK3|NEK2|MCL1|CDC20|TIE1|EPHB2|ROR2|ANXA1|PRKCZ|TEK|JAK2|ALK|CIT|FGFR1|AKT1|MYC|EPHA5|EPHB6	2.89e-18	GO:0007275	1.53595
3600	38	GO Biological Process	Positive regulation of macromolecule metabolic process	7.12e-16	MAPK1|NFKBIA|AURKA|CCND1|MAPK14|FLT3|FLT4|KDR|ERBB3|ERBB2|EGFR|NTRK2|FLT1|CSF1R|KIT|BRAF|MST1R|MAP2K1|MET|STK11|ERBB4|MAP2K3|NTRK3|NEK2|CDC20|EPHB2|PINK1|ROR2|ANXA1|PRKCZ|TEK|JAK2|ALK|PRKCD|FGFR1|AKT1|MAP2K6|MYC	4.88e-18	GO:0010604	1.51475
6239	46	GO Biological Process	Regulation of cellular metabolic process	8.53e-16	MAPK1|NFKBIA|AURKA|CCND1|MAPK14|FLT3|DAPK2|FLT4|KDR|ERBB3|ERBB2|EGFR|EPHA1|NTRK2|FLT1|CSF1R|KIT|BRAF|MERTK|MST1R|MAP2K1|MET|STK11|ERBB4|MAP2K3|EPHA2|NTRK3|NEK2|MCL1|CDC20|TIE1|EPHB2|PINK1|ROR2|ANXA1|PRKCZ|TEK|JAK2|ALK|PRKCD|FGFR1|AKT1|MAP2K6|MYC|EPHA5|EPHB6	5.91e-18	GO:0031323	1.50691
83	12	WikiPathways	EGFR tyrosine kinase inhibitor resistance	1.25e-15	MAPK1|CCND1|KDR|ERBB3|ERBB2|EGFR|BRAF|MAP2K1|MET|JAK2|AKT1|MYC	1.1e-17	WP4806	1.49031
4874	42	GO Biological Process	Negative regulation of cellular process	1.74e-15	MAPK1|NFKBIA|AURKA|CCND1|MAPK14|FLT4|KDR|ERBB3|ERBB2|EGFR|EPHA1|NTRK2|EPS8|FLT1|CSF1R|KIT|BRAF|MERTK|MAP2K1|ADRBK1|MET|STK11|ERBB4|MAP2K3|EPHA2|NTRK3|NEK2|MCL1|CDC20|TIE1|EPHB2|PINK1|ROR2|ANXA1|PRKCZ|TEK|JAK2|PRKCD|FGFR1|AKT1|MAP2K6|MYC	1.24e-17	GO:0048523	1.47595
87	12	GO Biological Process	Positive regulation of phosphatidylinositol 3-kinase signaling	2.56e-15	FLT3|KDR|ERBB3|NTRK2|FLT1|KIT|ERBB4|NTRK3|ROR2|TEK|JAK2|FGFR1	1.85e-17	GO:0014068	1.45918
3239	36	GO Biological Process	Positive regulation of nitrogen compound metabolic process	2.75e-15	MAPK1|NFKBIA|AURKA|CCND1|MAPK14|FLT3|FLT4|KDR|ERBB3|ERBB2|EGFR|NTRK2|FLT1|CSF1R|KIT|BRAF|MST1R|MAP2K1|MET|STK11|ERBB4|MAP2K3|NTRK3|NEK2|CDC20|PINK1|ROR2|PRKCZ|TEK|JAK2|ALK|PRKCD|FGFR1|AKT1|MAP2K6|MYC	2.01e-17	GO:0051173	1.45607
226	15	GO Biological Process	Regulation of protein kinase b signaling	4.12e-15	ERBB3|ERBB2|EGFR|NTRK2|KIT|MST1R|MET|STK11|ERBB4|EPHA2|NTRK3|PINK1|TEK|FGFR1|AKT1	3.05e-17	GO:0051896	1.43851
6933	47	GO Biological Process	Multicellular organismal process	4.45e-15	MAPK1|AURKA|CCND1|MAPK14|FLT3|FLT4|KDR|ZAP70|ERBB3|ERBB2|EGFR|EPHA1|NTRK2|EPS8|FLT1|CSF1R|KIT|BRAF|MERTK|MST1R|MAP2K1|ADRBK1|MET|STK11|ERBB4|MAP2K3|EPHA2|NTRK3|NEK2|MCL1|CDC20|TIE1|EPHB2|ROR2|ANXA1|PRKCZ|TEK|JAK2|ALK|CIT|PRKCD|FGFR1|AKT1|MAP2K6|MYC|EPHA5|EPHB6	3.33e-17	GO:0032501	1.43516
437	18	GO Molecular Function	Protein serine/threonine kinase activity	4.83e-15	MAPK1|AURKA|MAPK14|DAPK2|STK17B|EGFR|BRAF|MAP2K1|ADRBK1|STK11|MAP2K3|NEK2|PINK1|PRKCZ|CIT|PRKCD|AKT1|MAP2K6	3.73e-17	GO:0004674	1.43161
522	19	GO Biological Process	Positive regulation of cell migration	4.86e-15	MAPK1|MAPK14|DAPK2|FLT4|KDR|EGFR|EPHA1|FLT1|CSF1R|KIT|MET|MAP2K3|NTRK3|ROR2|ANXA1|TEK|JAK2|FGFR1|AKT1	3.67e-17	GO:0030335	1.43134
524	19	GO Biological Process	Response to growth factor	5.15e-15	MAPK1|MAPK14|FLT3|FLT4|KDR|ERBB2|EGFR|NTRK2|FLT1|ERBB4|MAP2K3|EPHA2|NTRK3|ROR2|ANXA1|PRKCZ|FGFR1|AKT1|MYC	3.93e-17	GO:0070848	1.42882
69	11	KEGG Pathways	Central carbon metabolism in cancer	7.12e-15	MAPK1|FLT3|ERBB2|EGFR|KIT|MAP2K1|MET|NTRK3|FGFR1|AKT1|MYC	1.06e-16	hsa05230	1.41475
196	14	KEGG Pathways	Proteoglycans in cancer	8.57e-15	MAPK1|CCND1|MAPK14|KDR|ERBB3|ERBB2|EGFR|BRAF|MAP2K1|MET|ERBB4|FGFR1|AKT1|MYC	1.53e-16	hsa05205	1.4067
376	17	GO Biological Process	Activation of protein kinase activity	9.65e-15	MAPK1|MAPK14|ERBB3|EGFR|KIT|BRAF|MAP2K1|STK11|MAP2K3|NTRK3|PINK1|PRKCZ|JAK2|ALK|PRKCD|AKT1|MAP2K6	7.59e-17	GO:0032147	1.40155
1550	27	GO Biological Process	Regulation of apoptotic process	9.67e-15	NFKBIA|AURKA|FLT3|DAPK2|FLT4|KDR|STK17B|ERBB3|EGFR|NTRK2|CSF1R|BRAF|MERTK|ERBB4|NTRK3|MCL1|PINK1|ANXA1|PRKCZ|TEK|JAK2|ALK|PRKCD|FGFR1|AKT1|MAP2K6|MYC	7.68e-17	GO:0042981	1.40146
865	22	GO Biological Process	Regulation of cell migration	1.12e-14	MAPK1|MAPK14|DAPK2|FLT4|KDR|EGFR|EPHA1|FLT1|CSF1R|KIT|MET|ERBB4|MAP2K3|EPHA2|NTRK3|TIE1|ROR2|ANXA1|TEK|JAK2|FGFR1|AKT1	9.07e-17	GO:0030334	1.39508
5841	44	GO Biological Process	Developmental process	1.12e-14	MAPK1|AURKA|CCND1|MAPK14|FLT3|FLT4|KDR|ZAP70|ERBB3|ERBB2|EGFR|EPHA1|NTRK2|FLT1|CSF1R|KIT|BRAF|MERTK|MST1R|MAP2K1|ADRBK1|MET|STK11|ERBB4|EPHA2|NTRK3|NEK2|MCL1|CDC20|TIE1|EPHB2|ROR2|ANXA1|PRKCZ|TEK|JAK2|ALK|CIT|PRKCD|FGFR1|AKT1|MYC|EPHA5|EPHB6	9.11e-17	GO:0032502	1.39508
387	17	UniProt Keywords	Serine/threonine-protein kinase	1.16e-14	MAPK1|AURKA|MAPK14|DAPK2|STK17B|BRAF|MAP2K1|ADRBK1|STK11|MAP2K3|NEK2|PINK1|PRKCZ|CIT|PRKCD|AKT1|MAP2K6	1.2e-16	KW-0723	1.39355
999	23	GO Biological Process	Negative regulation of cell death	1.42e-14	NFKBIA|AURKA|FLT4|KDR|ERBB3|EGFR|NTRK2|CSF1R|KIT|BRAF|MERTK|MET|ERBB4|NTRK3|MCL1|PINK1|ANXA1|PRKCZ|TEK|JAK2|PRKCD|AKT1|MYC	1.17e-16	GO:0060548	1.38477
194	15	STRING Clusters	Mixed, incl. constitutive signaling by aberrant pi3k in cancer, and sh2 domain	1.61e-14	FLT4|KDR|ZAP70|ERBB3|ERBB2|EGFR|NTRK2|FLT1|MET|ERBB4|EPHA2|NTRK3|TIE1|TEK|FGFR1	3.54e-18	CL:15701	1.37932
908	22	GO Biological Process	Negative regulation of programmed cell death	2.88e-14	NFKBIA|AURKA|FLT4|KDR|ERBB3|EGFR|NTRK2|CSF1R|KIT|BRAF|MERTK|MET|ERBB4|MCL1|PINK1|ANXA1|PRKCZ|TEK|JAK2|PRKCD|AKT1|MYC	2.44e-16	GO:0043069	1.35406
3757	37	GO Biological Process	Cellular developmental process	2.88e-14	MAPK1|AURKA|CCND1|MAPK14|FLT3|KDR|ZAP70|ERBB3|ERBB2|EGFR|EPHA1|NTRK2|FLT1|CSF1R|KIT|MERTK|MAP2K1|MET|STK11|ERBB4|EPHA2|NTRK3|MCL1|CDC20|TIE1|EPHB2|ROR2|ANXA1|PRKCZ|TEK|JAK2|ALK|CIT|PRKCD|FGFR1|AKT1|EPHA5	2.47e-16	GO:0048869	1.35406
517	18	KEGG Pathways	Pathways in cancer	3.06e-14	MAPK1|NFKBIA|CCND1|FLT3|DAPK2|FLT4|ERBB2|EGFR|CSF1R|KIT|BRAF|MAP2K1|MET|JAK2|ALK|FGFR1|AKT1|MYC	6.37e-16	hsa05200	1.35143
4333	39	GO Biological Process	Response to chemical	3.24e-14	MAPK1|NFKBIA|CCND1|MAPK14|FLT3|FLT4|KDR|ERBB2|EGFR|EPHA1|NTRK2|EPS8|FLT1|CSF1R|KIT|BRAF|MST1R|MAP2K1|ADRBK1|MET|ERBB4|MAP2K3|EPHA2|NTRK3|MCL1|TIE1|EPHB2|PINK1|ROR2|ANXA1|PRKCZ|TEK|JAK2|PRKCD|FGFR1|AKT1|MAP2K6|MYC|EPHA5	2.83e-16	GO:0042221	1.34895
895	23	DISEASES	Cancer	4.9e-14	AURKA|CCND1|FLT3|KDR|ZAP70|ERBB3|ERBB2|EGFR|NTRK2|CSF1R|KIT|BRAF|MERTK|MAP2K1|MET|STK11|NTRK3|EPHB2|JAK2|ALK|PRKCD|AKT1|MYC	1.12e-17	DOID:162	1.33098
88	11	KEGG Pathways	PD-L1 expression and PD-1 checkpoint pathway in cancer	5.17e-14	MAPK1|NFKBIA|MAPK14|ZAP70|EGFR|MAP2K1|MAP2K3|JAK2|ALK|AKT1|MAP2K6	1.23e-15	hsa05235	1.32865
4426	39	GO Biological Process	System development	6.83e-14	MAPK1|AURKA|CCND1|MAPK14|FLT3|FLT4|KDR|ZAP70|ERBB3|ERBB2|EGFR|EPHA1|NTRK2|FLT1|CSF1R|KIT|BRAF|MERTK|MAP2K1|ADRBK1|MET|STK11|ERBB4|EPHA2|NTRK3|CDC20|TIE1|EPHB2|ROR2|ANXA1|PRKCZ|TEK|JAK2|ALK|CIT|FGFR1|AKT1|MYC|EPHA5	6.01e-16	GO:0048731	1.31656
309	16	InterPro Domains	Serine/threonine-protein kinase, active site	9.16e-14	MAPK1|AURKA|DAPK2|STK17B|BRAF|MAP2K1|ADRBK1|STK11|MAP2K3|NEK2|PINK1|PRKCZ|CIT|PRKCD|AKT1|MAP2K6	9.47e-17	IPR008271	1.30381
7026	46	GO Molecular Function	Protein binding	1.18e-13	MAPK1|NFKBIA|AURKA|CCND1|MAPK14|FLT3|DAPK2|FLT4|KDR|ZAP70|ERBB3|ERBB2|EGFR|EPHA1|NTRK2|EPS8|FLT1|CSF1R|KIT|BRAF|MST1R|MAP2K1|ADRBK1|MET|STK11|ERBB4|MAP2K3|EPHA2|NTRK3|NEK2|MCL1|CDC20|EPHB2|PINK1|ROR2|ANXA1|PRKCZ|TEK|JAK2|ALK|CIT|PRKCD|FGFR1|AKT1|MAP2K6|MYC	1.02e-15	GO:0005515	1.29281
1422	25	UniProt Keywords	Receptor	1.31e-13	FLT3|FLT4|KDR|ERBB3|ERBB2|EGFR|EPHA1|NTRK2|FLT1|CSF1R|KIT|MERTK|MST1R|MET|ERBB4|EPHA2|NTRK3|TIE1|EPHB2|ROR2|TEK|ALK|FGFR1|EPHA5|EPHB6	1.55e-15	KW-0675	1.28827
2096	29	GO Biological Process	Regulation of multicellular organismal development	1.34e-13	MAPK1|NFKBIA|CCND1|MAPK14|KDR|ZAP70|ERBB3|ERBB2|EGFR|EPHA1|NTRK2|FLT1|KIT|MAP2K1|STK11|ERBB4|EPHA2|NTRK3|CDC20|TIE1|EPHB2|ROR2|ANXA1|PRKCZ|TEK|ALK|FGFR1|AKT1|MYC	1.21e-15	GO:2000026	1.28729
3702	36	GO Biological Process	Cell differentiation	1.74e-13	MAPK1|AURKA|CCND1|MAPK14|FLT3|KDR|ZAP70|ERBB3|ERBB2|EGFR|EPHA1|NTRK2|FLT1|CSF1R|KIT|MERTK|MAP2K1|MET|STK11|ERBB4|EPHA2|NTRK3|MCL1|CDC20|TIE1|EPHB2|ROR2|ANXA1|PRKCZ|TEK|JAK2|ALK|CIT|FGFR1|AKT1|EPHA5	1.59e-15	GO:0030154	1.27595
3197	34	GO Biological Process	Animal organ development	1.74e-13	MAPK1|AURKA|CCND1|MAPK14|FLT3|FLT4|KDR|ZAP70|ERBB3|ERBB2|EGFR|NTRK2|FLT1|CSF1R|KIT|BRAF|MERTK|MAP2K1|ADRBK1|MET|STK11|ERBB4|EPHA2|NTRK3|EPHB2|ROR2|ANXA1|TEK|JAK2|ALK|FGFR1|AKT1|MYC|EPHA5	1.59e-15	GO:0048513	1.27595
302	15	WikiPathways	Focal adhesion: PI3K-Akt-mTOR-signaling pathway	1.76e-13	MAPK1|FLT4|KDR|EGFR|FLT1|CSF1R|KIT|MAP2K1|MET|STK11|EPHA2|TEK|JAK2|FGFR1|AKT1	1.81e-15	WP3932	1.27545
136	12	GO Molecular Function	Growth factor binding	2.83e-13	FLT3|FLT4|KDR|ERBB3|EGFR|NTRK2|FLT1|CSF1R|KIT|NTRK3|TEK|FGFR1	2.67e-15	GO:0019838	1.25482
710	20	InterPro Domains	Immunoglobulin-like fold	4.45e-13	FLT3|FLT4|KDR|EPHA1|NTRK2|FLT1|CSF1R|KIT|MERTK|MST1R|MET|EPHA2|NTRK3|TIE1|EPHB2|ROR2|TEK|FGFR1|EPHA5|EPHB6	5.26e-16	IPR013783	1.23516
2402	30	GO Biological Process	Regulation of cellular component organization	4.71e-13	MAPK1|AURKA|MAPK14|KDR|ERBB2|EGFR|EPHA1|NTRK2|EPS8|CSF1R|KIT|MAP2K1|MET|STK11|EPHA2|NTRK3|NEK2|CDC20|EPHB2|PINK1|ROR2|ANXA1|PRKCZ|TEK|ALK|PRKCD|FGFR1|AKT1|MYC|EPHA5	4.36e-15	GO:0051128	1.2327
1657	26	GO Biological Process	Neurogenesis	4.96e-13	MAPK1|AURKA|ERBB3|ERBB2|EGFR|EPHA1|NTRK2|CSF1R|KIT|MAP2K1|MET|STK11|ERBB4|EPHA2|NTRK3|CDC20|EPHB2|ROR2|ANXA1|PRKCZ|JAK2|ALK|CIT|FGFR1|AKT1|EPHA5	4.63e-15	GO:0022008	1.23045
1501	25	GO Biological Process	Movement of cell or subcellular component	5.64e-13	MAPK1|KDR|ZAP70|ERBB2|EGFR|EPHA1|NTRK2|EPS8|FLT1|CSF1R|KIT|MERTK|MAP2K1|ERBB4|EPHA2|NTRK3|EPHB2|ROR2|ANXA1|PRKCZ|TEK|PRKCD|FGFR1|AKT1|EPHA5	5.31e-15	GO:0006928	1.22487
494	17	GO Biological Process	Cellular response to growth factor stimulus	6.18e-13	MAPK1|MAPK14|FLT3|FLT4|KDR|ERBB2|EGFR|NTRK2|FLT1|ERBB4|MAP2K3|NTRK3|ROR2|ANXA1|PRKCZ|FGFR1|AKT1	5.87e-15	GO:0071363	1.2209
1209	23	GO Biological Process	Positive regulation of cellular component organization	6.95e-13	MAPK1|AURKA|MAPK14|KDR|EPHA1|NTRK2|EPS8|KIT|MAP2K1|MET|STK11|EPHA2|NTRK3|NEK2|CDC20|EPHB2|PINK1|ROR2|ANXA1|TEK|ALK|PRKCD|FGFR1	6.65e-15	GO:0051130	1.2158
78	10	KEGG Pathways	EGFR tyrosine kinase inhibitor resistance	8e-13	MAPK1|KDR|ERBB3|ERBB2|EGFR|BRAF|MAP2K1|MET|JAK2|AKT1	2.14e-14	hsa01521	1.20969
2919	32	GO Biological Process	Cellular response to chemical stimulus	1.06e-12	MAPK1|NFKBIA|CCND1|MAPK14|FLT3|FLT4|KDR|ERBB2|EGFR|NTRK2|EPS8|FLT1|CSF1R|KIT|BRAF|MST1R|ADRBK1|ERBB4|MAP2K3|EPHA2|NTRK3|MCL1|PINK1|ROR2|ANXA1|PRKCZ|JAK2|PRKCD|FGFR1|AKT1|MAP2K6|MYC	1.03e-14	GO:0070887	1.19747
1095	22	GO Biological Process	Regulation of anatomical structure morphogenesis	1.12e-12	MAPK14|FLT4|KDR|ERBB2|EPHA1|NTRK2|EPS8|FLT1|CSF1R|KIT|MAP2K1|STK11|EPHA2|NTRK3|TIE1|EPHB2|PINK1|ROR2|ANXA1|TEK|FGFR1|MYC	1.09e-14	GO:0022603	1.19508
162	12	WikiPathways	EGF/EGFR signaling pathway	1.46e-12	MAPK1|AURKA|MAPK14|ERBB2|EGFR|EPS8|BRAF|MAP2K1|PRKCZ|JAK2|PRKCD|AKT1	1.9e-14	WP437	1.18356
114	11	WikiPathways	Gastrin signaling pathway	1.46e-12	MAPK1|NFKBIA|CCND1|MAPK14|EGFR|KIT|MAP2K1|JAK2|PRKCD|AKT1|MYC	1.72e-14	WP4659	1.18356
2741	32	Reactome Pathways	Signal Transduction	1.83e-12	MAPK1|NFKBIA|CCND1|MAPK14|FLT3|FLT4|KDR|ERBB3|ERBB2|EGFR|NTRK2|FLT1|KIT|BRAF|MST1R|MAP2K1|ADRBK1|MET|STK11|ERBB4|NTRK3|CDC20|ROR2|ANXA1|PRKCZ|TEK|JAK2|CIT|PRKCD|FGFR1|AKT1|MYC	1.68e-15	HSA-162582	1.17375
226	13	UniProt Keywords	Proto-oncogene	2.23e-12	AURKA|CCND1|FLT3|EGFR|CSF1R|KIT|BRAF|MERTK|MET|JAK2|ALK|AKT1|MYC	2.97e-14	KW-0656	1.16517
872	20	GO Biological Process	Circulatory system development	2.41e-12	MAPK1|MAPK14|FLT4|KDR|ERBB3|ERBB2|EPHA1|NTRK2|FLT1|MAP2K1|ADRBK1|STK11|ERBB4|EPHA2|NTRK3|TIE1|EPHB2|TEK|FGFR1|AKT1	2.36e-14	GO:0072359	1.1618
1623	26	GO Cellular Component	Integral component of plasma membrane	2.41e-12	FLT3|FLT4|KDR|ERBB3|ERBB2|EGFR|EPHA1|NTRK2|EPS8|FLT1|CSF1R|KIT|MERTK|MST1R|MET|ERBB4|EPHA2|NTRK3|TIE1|EPHB2|ROR2|TEK|ALK|FGFR1|EPHA5|EPHB6	2.84e-15	GO:0005887	1.1618
3011	32	GO Biological Process	Response to organic substance	2.52e-12	MAPK1|NFKBIA|CCND1|MAPK14|FLT3|FLT4|KDR|ERBB2|EGFR|NTRK2|EPS8|FLT1|CSF1R|KIT|MST1R|ADRBK1|ERBB4|MAP2K3|EPHA2|NTRK3|MCL1|TIE1|ROR2|ANXA1|PRKCZ|TEK|JAK2|PRKCD|FGFR1|AKT1|MAP2K6|MYC	2.49e-14	GO:0010033	1.15986
893	20	GO Biological Process	Negative regulation of apoptotic process	3.67e-12	NFKBIA|AURKA|FLT4|KDR|ERBB3|EGFR|NTRK2|CSF1R|BRAF|MERTK|ERBB4|MCL1|PINK1|ANXA1|PRKCZ|TEK|JAK2|PRKCD|AKT1|MYC	3.65e-14	GO:0043066	1.14353
677	19	DISEASES	Organ system cancer	5.38e-12	CCND1|FLT3|KDR|ZAP70|ERBB3|ERBB2|EGFR|NTRK2|KIT|BRAF|MAP2K1|MET|STK11|NTRK3|EPHB2|JAK2|ALK|AKT1|MYC	3.7e-15	DOID:0050686	1.12692
90	10	WikiPathways	ErbB signaling pathway	5.44e-12	MAPK1|CCND1|ERBB3|ERBB2|EGFR|BRAF|MAP2K1|ERBB4|AKT1|MYC	8.03e-14	WP673	1.12644
145	11	KEGG Pathways	Breast cancer	6.85e-12	MAPK1|CCND1|FLT4|ERBB2|EGFR|KIT|BRAF|MAP2K1|FGFR1|AKT1|MYC	2.04e-13	hsa05224	1.11643
66	9	KEGG Pathways	Acute myeloid leukemia	8.68e-12	MAPK1|CCND1|FLT3|CSF1R|KIT|BRAF|MAP2K1|AKT1|MYC	2.84e-13	hsa05221	1.10615
730	20	HPO	Neoplasm by anatomical site	8.74e-12	CCND1|FLT3|FLT4|KDR|ZAP70|ERBB3|ERBB2|EGFR|KIT|BRAF|MAP2K1|MET|STK11|TEK|JAK2|ALK|PRKCD|FGFR1|AKT1|MYC	8.82e-16	HP:0011793	1.10585
68	9	KEGG Pathways	Non-small cell lung cancer	1.02e-11	MAPK1|CCND1|ERBB2|EGFR|BRAF|MAP2K1|MET|ALK|AKT1	3.64e-13	hsa05223	1.09914
100	11	STRING Clusters	Mixed, incl. constitutive signaling by aberrant pi3k in cancer, and ret signaling	1.03e-11	FLT4|KDR|ERBB3|ERBB2|NTRK2|FLT1|ERBB4|NTRK3|TIE1|TEK|FGFR1	4.52e-15	CL:15702	1.09872
1551	24	GO Biological Process	Generation of neurons	1.19e-11	MAPK1|AURKA|ERBB2|EGFR|EPHA1|NTRK2|CSF1R|KIT|MAP2K1|MET|STK11|ERBB4|EPHA2|NTRK3|CDC20|EPHB2|ROR2|PRKCZ|JAK2|ALK|CIT|FGFR1|AKT1|EPHA5	1.19e-13	GO:0048699	1.09245
63	9	WikiPathways	Endometrial cancer	1.19e-11	MAPK1|CCND1|ERBB2|EGFR|BRAF|MAP2K1|FGFR1|AKT1|MYC	1.94e-13	WP4155	1.09245
41	8	KEGG Pathways	Bladder cancer	1.26e-11	MAPK1|CCND1|DAPK2|ERBB2|EGFR|BRAF|MAP2K1|MYC	4.88e-13	hsa05219	1.08996
428	15	WikiPathways	VEGFA-VEGFR2 signaling pathway	1.37e-11	MAPK1|NFKBIA|CCND1|MAPK14|KDR|FLT1|MAP2K1|MAP2K3|EPHA2|EPHB2|ANXA1|PRKCZ|PRKCD|AKT1|MAP2K6	2.43e-13	WP3888	1.08633
66	9	WikiPathways	Thyroid stimulating hormone (TSH) signaling pathway	1.48e-11	MAPK1|MAPK14|BRAF|MAP2K1|MAP2K3|JAK2|AKT1|MAP2K6|MYC	2.84e-13	WP2032	1.08297
66	9	WikiPathways	AGE/RAGE pathway	1.48e-11	MAPK1|NFKBIA|MAPK14|EGFR|MAP2K1|PRKCZ|JAK2|PRKCD|AKT1	2.84e-13	WP2324	1.08297
67	9	WikiPathways	RAC1/PAK1/p38/MMP2 pathway	1.48e-11	MAPK1|NFKBIA|MAPK14|ERBB2|EGFR|TIE1|TEK|AKT1|MYC	3.22e-13	WP3303	1.08297
153	11	WikiPathways	Breast cancer pathway	1.5e-11	MAPK1|CCND1|FLT4|ERBB2|EGFR|KIT|BRAF|MAP2K1|FGFR1|AKT1|MYC	3.55e-13	WP4262	1.08239
40	8	WikiPathways	Bladder cancer	1.63e-11	MAPK1|CCND1|DAPK2|ERBB2|EGFR|BRAF|MAP2K1|MYC	4.09e-13	WP2828	1.07878
851	19	GO Biological Process	Tube development	2e-11	MAPK1|MAPK14|FLT4|KDR|EGFR|EPHA1|NTRK2|FLT1|CSF1R|KIT|MAP2K1|MET|EPHA2|TIE1|EPHB2|TEK|FGFR1|AKT1|MYC	2.04e-13	GO:0035295	1.0699
2383	28	UniProt Keywords	Ubl conjugation	2.12e-11	MAPK1|NFKBIA|AURKA|CCND1|MAPK14|FLT3|KDR|ZAP70|EGFR|EPHA1|NTRK2|EPS8|FLT1|CSF1R|KIT|BRAF|MST1R|MET|ERBB4|EPHA2|MCL1|CDC20|EPHB2|ANXA1|TEK|FGFR1|AKT1|MYC	3.13e-13	KW-0832	1.06737
2165	27	GO Biological Process	Anatomical structure morphogenesis	2.61e-11	MAPK1|AURKA|MAPK14|FLT4|KDR|ERBB2|EGFR|EPHA1|NTRK2|FLT1|CSF1R|BRAF|MERTK|MAP2K1|MET|STK11|ERBB4|EPHA2|TIE1|EPHB2|ROR2|PRKCZ|TEK|FGFR1|AKT1|MYC|EPHA5	2.68e-13	GO:0009653	1.05834
2369	28	GO Biological Process	Cellular response to organic substance	2.61e-11	MAPK1|NFKBIA|CCND1|MAPK14|FLT3|FLT4|KDR|ERBB2|EGFR|NTRK2|EPS8|FLT1|CSF1R|KIT|MST1R|ERBB4|MAP2K3|NTRK3|MCL1|ROR2|ANXA1|PRKCZ|JAK2|PRKCD|FGFR1|AKT1|MAP2K6|MYC	2.7e-13	GO:0071310	1.05834
76	9	WikiPathways	Prolactin signaling pathway	3.44e-11	MAPK1|NFKBIA|MAPK14|ZAP70|ERBB2|MAP2K1|JAK2|AKT1|MYC	9.14e-13	WP2037	1.04634
40	8	GO Biological Process	Cellular response to vascular endothelial growth factor stimulus	3.92e-11	MAPK14|FLT3|FLT4|KDR|FLT1|MAP2K3|ANXA1|AKT1	4.09e-13	GO:0035924	1.04067
6032	41	GO Biological Process	Regulation of primary metabolic process	4.11e-11	MAPK1|NFKBIA|AURKA|CCND1|MAPK14|FLT3|FLT4|KDR|ERBB3|ERBB2|EGFR|EPHA1|NTRK2|FLT1|CSF1R|KIT|BRAF|MST1R|MAP2K1|MET|STK11|ERBB4|MAP2K3|EPHA2|NTRK3|NEK2|CDC20|EPHB2|PINK1|ROR2|ANXA1|PRKCZ|TEK|JAK2|ALK|PRKCD|FGFR1|AKT1|MAP2K6|MYC|EPHA5	4.32e-13	GO:0080090	1.03862
6407	42	GO Biological Process	Regulation of macromolecule metabolic process	4.2e-11	MAPK1|NFKBIA|AURKA|CCND1|MAPK14|FLT3|FLT4|KDR|ERBB3|ERBB2|EGFR|EPHA1|NTRK2|FLT1|CSF1R|KIT|BRAF|MERTK|MST1R|MAP2K1|MET|STK11|ERBB4|MAP2K3|EPHA2|NTRK3|NEK2|CDC20|EPHB2|PINK1|ROR2|ANXA1|PRKCZ|TEK|JAK2|ALK|PRKCD|FGFR1|AKT1|MAP2K6|MYC|EPHA5	4.45e-13	GO:0060255	1.03768
83	9	KEGG Pathways	ErbB signaling pathway	4.57e-11	MAPK1|ERBB3|ERBB2|EGFR|BRAF|MAP2K1|ERBB4|AKT1|MYC	1.9e-12	hsa04012	1.03401
392	15	Reactome Pathways	Diseases of signal transduction by growth factor receptors and second messengers	5.14e-11	MAPK1|FLT3|KDR|ERBB3|ERBB2|EGFR|KIT|BRAF|MAP2K1|MET|ERBB4|JAK2|FGFR1|AKT1|MYC	7.1e-14	HSA-5663202	1.0289
319	14	Reactome Pathways	MAPK family signaling cascades	5.14e-11	MAPK1|FLT3|ERBB3|ERBB2|EGFR|KIT|BRAF|MAP2K1|MET|ERBB4|TEK|JAK2|FGFR1|MYC	9.22e-14	HSA-5683057	1.0289
2239	27	GO Molecular Function	Enzyme binding	6.05e-11	MAPK1|NFKBIA|AURKA|CCND1|MAPK14|FLT4|ERBB3|ERBB2|EGFR|EPHA1|NTRK2|EPS8|CSF1R|KIT|MST1R|MAP2K1|MET|MAP2K3|NEK2|CDC20|PINK1|ROR2|PRKCZ|JAK2|PRKCD|AKT1|MAP2K6	5.98e-13	GO:0019899	1.02182
57	9	InterPro Domains	Immunoglobulin	6.41e-11	FLT3|KDR|FLT1|CSF1R|KIT|MERTK|NTRK3|TIE1|FGFR1	8.52e-14	IPR013151	1.01931
245	12	WikiPathways	MAPK signaling pathway	7.12e-11	MAPK1|MAPK14|EGFR|NTRK2|BRAF|MAP2K1|MAP2K3|PRKCD|FGFR1|AKT1|MAP2K6|MYC	2e-12	WP382	1.01475
1874	25	GO Biological Process	Regulation of cell differentiation	7.31e-11	MAPK1|NFKBIA|AURKA|CCND1|MAPK14|KDR|ZAP70|ERBB2|EGFR|NTRK2|KIT|MAP2K1|STK11|ERBB4|NTRK3|CDC20|EPHB2|ROR2|ANXA1|PRKCZ|JAK2|ALK|FGFR1|AKT1|MYC	7.79e-13	GO:0045595	1.01361
3531	34	COMPARTMENTS	Plasma membrane	7.54e-11	MAPK1|NFKBIA|FLT3|FLT4|KDR|ZAP70|ERBB3|ERBB2|EGFR|EPHA1|NTRK2|EPS8|FLT1|CSF1R|KIT|MERTK|MST1R|MAP2K1|MET|ERBB4|EPHA2|NTRK3|EPHB2|ROR2|ANXA1|PRKCZ|TEK|JAK2|ALK|PRKCD|FGFR1|AKT1|EPHA5|EPHB6	3.26e-14	GOCC:0005886	1.01226
5836	40	GO Biological Process	Regulation of nitrogen compound metabolic process	1.06e-10	MAPK1|NFKBIA|AURKA|CCND1|MAPK14|FLT3|FLT4|KDR|ERBB3|ERBB2|EGFR|EPHA1|NTRK2|FLT1|CSF1R|KIT|BRAF|MST1R|MAP2K1|MET|STK11|ERBB4|MAP2K3|EPHA2|NTRK3|NEK2|CDC20|EPHB2|PINK1|ROR2|PRKCZ|TEK|JAK2|ALK|PRKCD|FGFR1|AKT1|MAP2K6|MYC|EPHA5	1.14e-12	GO:0051171	0.997469
198	11	KEGG Pathways	Focal adhesion	1.13e-10	MAPK1|CCND1|FLT4|KDR|ERBB2|EGFR|FLT1|BRAF|MAP2K1|MET|AKT1	5.06e-12	hsa04510	0.994692
57	8	KEGG Pathways	Endometrial cancer	1.13e-10	MAPK1|CCND1|ERBB2|EGFR|BRAF|MAP2K1|AKT1|MYC	5.29e-12	hsa05213	0.994692
54	8	WikiPathways	IL-1 signaling pathway	1.21e-10	MAPK1|NFKBIA|MAPK14|MAP2K1|MAP2K3|PRKCZ|AKT1|MAP2K6	3.57e-12	WP195	0.991721
96	9	KEGG Pathways	Prostate cancer	1.27e-10	MAPK1|NFKBIA|CCND1|ERBB2|EGFR|BRAF|MAP2K1|FGFR1|AKT1	6.42e-12	hsa05215	0.98962
274	13	Reactome Pathways	RAF/MAP kinase cascade	1.35e-10	MAPK1|FLT3|ERBB3|ERBB2|EGFR|KIT|BRAF|MAP2K1|MET|ERBB4|TEK|JAK2|FGFR1	3.11e-13	HSA-5673001	0.986967
105	10	Reactome Pathways	PI5P, PP2A and IER3 Regulate PI3K/AKT Signaling	1.35e-10	MAPK1|FLT3|ERBB3|ERBB2|EGFR|KIT|MET|ERBB4|FGFR1|AKT1	3.36e-13	HSA-6811558	0.986967
5314	39	GO Cellular Component	Plasma membrane	1.54e-10	MAPK1|NFKBIA|FLT3|FLT4|KDR|STK17B|ZAP70|ERBB3|ERBB2|EGFR|EPHA1|NTRK2|EPS8|FLT1|CSF1R|KIT|BRAF|MERTK|MST1R|MAP2K1|ADRBK1|MET|ERBB4|EPHA2|NTRK3|TIE1|EPHB2|ROR2|ANXA1|PRKCZ|TEK|JAK2|ALK|CIT|PRKCD|FGFR1|AKT1|EPHA5|EPHB6	3.63e-13	GO:0005886	0.981248
31	7	WikiPathways	Mammary gland development pathway - Pregnancy and lactation (Stage 3 of 4)	2e-10	CCND1|ERBB3|ERBB2|EGFR|ERBB4|JAK2|MYC	6.2e-12	WP2817	0.969897
2371	27	GO Biological Process	Nervous system development	2.14e-10	MAPK1|AURKA|ERBB3|ERBB2|EGFR|EPHA1|NTRK2|CSF1R|KIT|MERTK|MAP2K1|MET|STK11|ERBB4|EPHA2|NTRK3|CDC20|EPHB2|ROR2|ANXA1|PRKCZ|JAK2|ALK|CIT|FGFR1|AKT1|EPHA5	2.34e-12	GO:0007399	0.966959
97	9	WikiPathways	B cell receptor signaling pathway	2.16e-10	MAPK1|NFKBIA|MAPK14|BRAF|MAP2K1|PRKCD|AKT1|MAP2K6|MYC	7e-12	WP23	0.966555
1629	23	GO Biological Process	Cell development	2.94e-10	MAPK1|AURKA|ERBB2|EGFR|EPHA1|NTRK2|CSF1R|KIT|MERTK|MET|STK11|ERBB4|EPHA2|NTRK3|EPHB2|ROR2|PRKCZ|TEK|JAK2|ALK|FGFR1|AKT1|EPHA5	3.22e-12	GO:0048468	0.953165
159	10	KEGG Pathways	Hepatitis B	3.03e-10	MAPK1|NFKBIA|MAPK14|BRAF|MAP2K1|MAP2K3|JAK2|AKT1|MAP2K6|MYC	1.62e-11	hsa05161	0.951856
522	15	GO Biological Process	Vasculature development	3.48e-10	MAPK1|MAPK14|FLT4|KDR|EPHA1|NTRK2|FLT1|MAP2K1|STK11|EPHA2|TIE1|EPHB2|TEK|FGFR1|AKT1	3.85e-12	GO:0001944	0.945842
1018	19	GO Biological Process	Cell motility	4.06e-10	KDR|ZAP70|EGFR|NTRK2|EPS8|FLT1|KIT|MERTK|MAP2K1|ERBB4|EPHA2|NTRK3|ROR2|ANXA1|PRKCZ|TEK|PRKCD|FGFR1|AKT1	4.51e-12	GO:0048870	0.939147
1019	19	GO Biological Process	Neuron differentiation	4.07e-10	MAPK1|AURKA|ERBB2|EGFR|EPHA1|NTRK2|CSF1R|MAP2K1|MET|STK11|ERBB4|EPHA2|NTRK3|EPHB2|PRKCZ|JAK2|ALK|FGFR1|EPHA5	4.59e-12	GO:0030182	0.939041
8	6	InterPro Domains	Tyrosine-protein kinase, receptor class III, conserved site	4.56e-10	FLT3|FLT4|KDR|FLT1|CSF1R|KIT	6.73e-13	IPR001824	0.934104
66	8	WikiPathways	Melanoma	4.58e-10	MAPK1|CCND1|KDR|KIT|BRAF|MAP2K1|ERBB4|AKT1	1.55e-11	WP4685	0.933913
114	9	KEGG Pathways	Neurotrophin signaling pathway	4.8e-10	MAPK1|NFKBIA|MAPK14|NTRK2|BRAF|MAP2K1|NTRK3|PRKCD|AKT1	2.71e-11	hsa04722	0.931876
72	8	KEGG Pathways	Melanoma	4.96e-10	MAPK1|CCND1|EGFR|BRAF|MAP2K1|MET|FGFR1|AKT1	2.95e-11	hsa05218	0.930452
271	13	TISSUES	Cervical carcinoma cell	5.18e-10	MAPK1|AURKA|MAPK14|ERBB3|ERBB2|EGFR|MAP2K1|MET|MAP2K3|MCL1|PRKCD|AKT1|MYC	2.72e-13	BTO:0000180	0.928567
896	18	GO Biological Process	Cell migration	5.2e-10	KDR|ZAP70|EGFR|NTRK2|EPS8|FLT1|KIT|MERTK|ERBB4|EPHA2|NTRK3|ROR2|ANXA1|PRKCZ|TEK|PRKCD|FGFR1|AKT1	5.91e-12	GO:0016477	0.9284
3996	33	UniProt Keywords	Disease	6.04e-10	NFKBIA|AURKA|CCND1|FLT3|FLT4|ZAP70|ERBB3|EGFR|NTRK2|EPS8|CSF1R|KIT|BRAF|MERTK|MST1R|MAP2K1|MET|STK11|ERBB4|MAP2K3|EPHA2|NEK2|EPHB2|PINK1|ROR2|TEK|JAK2|ALK|CIT|PRKCD|FGFR1|AKT1|MYC	9.83e-12	KW-9995	0.921896
656	16	GO Biological Process	Tube morphogenesis	6.19e-10	MAPK14|FLT4|KDR|EGFR|EPHA1|NTRK2|FLT1|CSF1R|MET|EPHA2|TIE1|EPHB2|TEK|FGFR1|AKT1|MYC	7.08e-12	GO:0035239	0.920831
69	9	STRING Clusters	Constitutive Signaling by Aberrant PI3K in Cancer, and VEGF ligand-receptor interactions	6.22e-10	FLT4|KDR|ERBB3|ERBB2|FLT1|ERBB4|TIE1|TEK|FGFR1	4.1e-13	CL:15703	0.920621
72	8	WikiPathways	Non-small cell lung cancer	8.34e-10	MAPK1|CCND1|ERBB2|EGFR|BRAF|MAP2K1|ALK|AKT1	2.95e-11	WP4255	0.907883
4042	33	GO Biological Process	Regulation of biological quality	1.18e-09	MAPK1|NFKBIA|AURKA|CCND1|MAPK14|FLT3|KDR|EGFR|NTRK2|EPS8|CSF1R|KIT|MERTK|ADRBK1|MET|STK11|ERBB4|NTRK3|NEK2|MCL1|CDC20|EPHB2|PINK1|ANXA1|PRKCZ|TEK|JAK2|PRKCD|FGFR1|AKT1|MAP2K6|MYC|EPHA5	1.36e-11	GO:0065008	0.892812
292	12	GO Biological Process	Regulation of erk1 and erk2 cascade	1.23e-09	FLT4|KDR|ERBB2|EGFR|CSF1R|BRAF|MAP2K1|ERBB4|EPHA2|EPHB2|PRKCZ|TEK	1.43e-11	GO:0070372	0.891009
5073	37	GO Cellular Component	Protein-containing complex	1.38e-09	MAPK1|NFKBIA|AURKA|CCND1|FLT3|FLT4|KDR|ZAP70|ERBB3|ERBB2|EGFR|EPHA1|NTRK2|EPS8|FLT1|CSF1R|KIT|MERTK|MST1R|MET|ERBB4|EPHA2|NTRK3|NEK2|MCL1|CDC20|TIE1|EPHB2|ROR2|ANXA1|TEK|ALK|FGFR1|AKT1|MYC|EPHA5|EPHB6	4.88e-12	GO:0032991	0.886012
45	7	WikiPathways	Translation inhibitors in chronically activated PDGFRA cells	1.74e-09	MAPK1|MAPK14|MAP2K1|MAP2K3|PRKCD|AKT1|MAP2K6	6.4e-11	WP4566	0.875945
228	11	GO Biological Process	Gliogenesis	1.85e-09	MAPK1|ERBB3|ERBB2|EGFR|NTRK2|CSF1R|MAP2K1|NTRK3|ROR2|ANXA1|AKT1	2.16e-11	GO:0042063	0.873283
244	12	Pfam	Immunoglobulin domain	2.19e-09	FLT3|FLT4|KDR|NTRK2|FLT1|CSF1R|KIT|MERTK|NTRK3|TIE1|ROR2|FGFR1	1.91e-12	PF00047	0.865956
47	7	WikiPathways	Thymic stromal lymphopoietin (TSLP) signaling pathway	2.2e-09	MAPK1|NFKBIA|MAPK14|MAP2K1|JAK2|AKT1|MYC	8.44e-11	WP2203	0.865758
47	7	WikiPathways	Interleukin-1 (IL-1) structural pathway	2.2e-09	MAPK1|NFKBIA|MAPK14|MAP2K1|MAP2K3|MAP2K6|MYC	8.44e-11	WP2637	0.865758
132	9	WikiPathways	TGF-beta signaling pathway	2.26e-09	MAPK1|CCND1|MAPK14|MAP2K1|MET|MAP2K3|AKT1|MAP2K6|MYC	9.32e-11	WP366	0.864589
170	10	GO Biological Process	Positive regulation of protein kinase b signaling	2.58e-09	ERBB3|ERBB2|EGFR|KIT|MST1R|MET|ERBB4|PINK1|TEK|FGFR1	3.04e-11	GO:0051897	0.858838
500	14	GO Biological Process	Blood vessel development	2.69e-09	MAPK1|MAPK14|FLT4|KDR|EPHA1|NTRK2|FLT1|MAP2K1|EPHA2|TIE1|EPHB2|TEK|FGFR1|AKT1	3.21e-11	GO:0001568	0.857025
196	10	WikiPathways	Focal adhesion	2.69e-09	MAPK1|CCND1|KDR|ERBB2|EGFR|FLT1|BRAF|MAP2K1|MET|AKT1	1.15e-10	WP306	0.857025
87	8	WikiPathways	Pancreatic adenocarcinoma pathway	2.72e-09	MAPK1|CCND1|ERBB2|EGFR|BRAF|MAP2K1|PRKCD|AKT1	1.2e-10	WP4263	0.856543
73	8	GO Biological Process	Regulation of phospholipase activity	2.73e-09	EGFR|NTRK2|FLT1|KIT|NTRK3|ANXA1|PRKCZ|FGFR1	3.27e-11	GO:0010517	0.856384
24	6	WikiPathways	Angiogenesis	2.82e-09	MAPK1|MAPK14|KDR|FLT1|TEK|AKT1	1.29e-10	WP1539	0.854975
144	9	KEGG Pathways	Gastric cancer	3.1e-09	MAPK1|CCND1|ERBB2|EGFR|BRAF|MAP2K1|MET|AKT1|MYC	1.94e-10	hsa05226	0.850864
105	9	Reactome Pathways	PI3K/AKT Signaling in Cancer	3.28e-09	FLT3|ERBB3|ERBB2|EGFR|KIT|MET|ERBB4|FGFR1|AKT1	1.36e-11	HSA-2219528	0.848413
410	13	GO Biological Process	Gland development	3.41e-09	MAPK1|AURKA|CCND1|EGFR|CSF1R|MAP2K1|MET|ERBB4|EPHA2|ANXA1|JAK2|FGFR1|AKT1	4.11e-11	GO:0048732	0.846725
95	8	KEGG Pathways	Endocrine resistance	3.54e-09	MAPK1|CCND1|MAPK14|ERBB2|EGFR|BRAF|MAP2K1|AKT1	2.32e-10	hsa01522	0.8451
19	6	GO Molecular Function	Ephrin receptor activity	3.81e-09	EPHA1|EPHA2|NTRK3|EPHB2|EPHA5|EPHB6	3.88e-11	GO:0005003	0.841908
143	9	WikiPathways	Brain-derived neurotrophic factor (BDNF) signaling pathway	3.87e-09	MAPK1|NFKBIA|MAPK14|NTRK2|MAP2K1|NTRK3|JAK2|PRKCD|AKT1	1.83e-10	WP2380	0.841229
6976	41	UniProt Keywords	Membrane	4.62e-09	MAPK1|CCND1|FLT3|FLT4|KDR|STK17B|ZAP70|ERBB3|ERBB2|EGFR|EPHA1|NTRK2|EPS8|FLT1|CSF1R|KIT|BRAF|MERTK|MST1R|MAP2K1|ADRBK1|MET|STK11|ERBB4|EPHA2|NTRK3|MCL1|TIE1|EPHB2|PINK1|ROR2|ANXA1|PRKCZ|TEK|JAK2|ALK|PRKCD|FGFR1|AKT1|EPHA5|EPHB6	8.21e-11	KW-0472	0.833536
304	12	Reactome Pathways	Intracellular signaling by second messengers	4.87e-09	MAPK1|FLT3|ERBB3|ERBB2|EGFR|KIT|ADRBK1|MET|ERBB4|PRKCD|FGFR1|AKT1	2.24e-11	HSA-9006925	0.831247
151	9	WikiPathways	Integrated breast cancer pathway	5.94e-09	MAPK1|AURKA|CCND1|EGFR|BRAF|STK11|ANXA1|AKT1|MYC	2.89e-10	WP1984	0.822621
151	9	WikiPathways	Hepatitis B infection	5.94e-09	MAPK1|MAPK14|BRAF|MAP2K1|MAP2K3|JAK2|AKT1|MAP2K6|MYC	2.89e-10	WP4666	0.822621
45	7	GO Molecular Function	Protein serine/threonine/tyrosine kinase activity	6.09e-09	MAPK1|AURKA|MAPK14|MAP2K1|MAP2K3|AKT1|MAP2K6	6.4e-11	GO:0004712	0.821538
448	13	UniProt Keywords	Immunoglobulin domain	6.19e-09	FLT3|FLT4|KDR|NTRK2|FLT1|CSF1R|KIT|MERTK|NTRK3|TIE1|ROR2|TEK|FGFR1	1.19e-10	KW-0393	0.820831
772	16	GO Biological Process	Positive regulation of hydrolase activity	6.26e-09	MAPK14|ERBB2|EGFR|EPHA1|NTRK2|FLT1|KIT|EPHA2|NTRK3|PINK1|PRKCZ|JAK2|PRKCD|FGFR1|AKT1|MYC	7.6e-11	GO:0051345	0.820343
3485	30	GO Biological Process	Response to stress	6.4e-09	MAPK1|NFKBIA|AURKA|CCND1|MAPK14|KDR|ERBB3|ERBB2|EGFR|CSF1R|KIT|BRAF|MERTK|MST1R|MAP2K1|STK11|MAP2K3|EPHA2|NTRK3|MCL1|PINK1|ROR2|ANXA1|PRKCZ|TEK|JAK2|PRKCD|AKT1|MAP2K6|MYC	7.82e-11	GO:0006950	0.819382
1896	23	GO Molecular Function	Identical protein binding	6.42e-09	MAPK1|NFKBIA|DAPK2|FLT4|KDR|ERBB3|ERBB2|EGFR|NTRK2|CSF1R|KIT|BRAF|MET|ERBB4|MCL1|EPHB2|ANXA1|TEK|JAK2|ALK|FGFR1|AKT1|MAP2K6	6.94e-11	GO:0042802	0.819246
342	12	GO Biological Process	Positive regulation of cellular protein localization	6.8e-09	MAPK1|MAPK14|ERBB2|EGFR|STK11|ERBB4|EPHA2|EPHB2|PINK1|JAK2|PRKCD|AKT1	8.36e-11	GO:1903829	0.816749
160	9	KEGG Pathways	MicroRNAs in cancer	6.88e-09	MAPK1|CCND1|ERBB3|ERBB2|EGFR|MAP2K1|MET|MCL1|MYC	4.71e-10	hsa05206	0.816241
545	14	GO Biological Process	Chemotaxis	7.85e-09	MAPK1|MAPK14|ERBB2|EPHA1|FLT1|CSF1R|KIT|MAP2K1|MET|EPHA2|EPHB2|ANXA1|PRKCD|EPHA5	9.71e-11	GO:0006935	0.810513
61	8	DISEASES	Lung cancer	9.5e-09	ERBB2|EGFR|BRAF|MAP2K1|MET|STK11|ALK|AKT1	8.7e-12	DOID:1324	0.802228
78	8	Reactome Pathways	Constitutive Signaling by Aberrant PI3K in Cancer	1.05e-08	FLT3|ERBB3|ERBB2|EGFR|KIT|MET|ERBB4|FGFR1	5.34e-11	HSA-2219530	0.797881
164	9	WikiPathways	Chemokine signaling pathway	1.12e-08	MAPK1|NFKBIA|BRAF|MAP2K1|ADRBK1|PRKCZ|JAK2|PRKCD|AKT1	5.8e-10	WP3929	0.795078
12516	51	GO Molecular Function	Binding	1.19e-08	MAPK1|NFKBIA|AURKA|CCND1|MAPK14|FLT3|DAPK2|FLT4|KDR|STK17B|ZAP70|ERBB3|ERBB2|EGFR|EPHA1|NTRK2|EPS8|FLT1|CSF1R|KIT|BRAF|MERTK|MST1R|MAP2K1|ADRBK1|MET|STK11|ERBB4|MAP2K3|EPHA2|NTRK3|NEK2|MCL1|CDC20|TIE1|EPHB2|PINK1|ROR2|ANXA1|PRKCZ|TEK|JAK2|ALK|CIT|PRKCD|FGFR1|AKT1|MAP2K6|MYC|EPHA5|EPHB6	1.32e-10	GO:0005488	0.792445
65	7	WikiPathways	Oncostatin M signaling pathway	1.28e-08	MAPK1|NFKBIA|MAPK14|MAP2K1|JAK2|PRKCD|AKT1	6.77e-10	WP2374	0.789279
33	6	WikiPathways	MAPK cascade	1.28e-08	MAPK1|MAPK14|BRAF|MAP2K1|MAP2K3|MAP2K6	6.96e-10	WP422	0.789279
66	7	WikiPathways	Physico-chemical features and toxicity-associated pathways	1.33e-08	MAPK1|ERBB2|EGFR|MAP2K1|ERBB4|AKT1|MYC	7.48e-10	WP3680	0.787615
44	7	GO Cellular Component	Basal plasma membrane	1.35e-08	ERBB3|ERBB2|EGFR|MST1R|MET|ERBB4|TEK	5.55e-11	GO:0009925	0.786967
440	13	Reactome Pathways	Signaling by Interleukins	1.74e-08	MAPK1|NFKBIA|CCND1|MAPK14|CSF1R|MAP2K1|MAP2K3|MCL1|ANXA1|JAK2|AKT1|MAP2K6|MYC	9.59e-11	HSA-449147	0.775945
116	8	WikiPathways	Embryonic stem cell pluripotency pathways	1.79e-08	MAPK1|EGFR|BRAF|MAP2K1|MAP2K3|FGFR1|AKT1|MAP2K6	1.03e-09	WP3931	0.774715
73	7	KEGG Pathways	Pancreatic cancer	2.01e-08	MAPK1|CCND1|ERBB2|EGFR|BRAF|MAP2K1|AKT1	1.44e-09	hsa05212	0.76968
37	6	WikiPathways	Neovascularisation processes	2.19e-08	MAPK1|FLT4|KDR|KIT|EPHB2|AKT1	1.29e-09	WP4331	0.765956
186	9	KEGG Pathways	Chemokine signaling pathway	2.25e-08	MAPK1|NFKBIA|BRAF|MAP2K1|ADRBK1|PRKCZ|JAK2|PRKCD|AKT1	1.67e-09	hsa04062	0.764782
125	8	KEGG Pathways	Yersinia infection	2.25e-08	MAPK1|NFKBIA|MAPK14|ZAP70|MAP2K1|MAP2K3|AKT1|MAP2K6	1.8e-09	hsa05135	0.764782
187	9	KEGG Pathways	Kaposi sarcoma-associated herpesvirus infection	2.25e-08	MAPK1|NFKBIA|CCND1|MAPK14|MAP2K1|JAK2|AKT1|MAP2K6|MYC	1.75e-09	hsa05167	0.764782
75	7	KEGG Pathways	Chronic myeloid leukemia	2.25e-08	MAPK1|NFKBIA|CCND1|BRAF|MAP2K1|AKT1|MYC	1.71e-09	hsa05220	0.764782
57	7	GO Biological Process	Mammary gland epithelium development	2.32e-08	MAPK1|CCND1|CSF1R|ERBB4|EPHA2|JAK2|AKT1	2.9e-10	GO:0061180	0.763451
127	8	KEGG Pathways	FoxO signaling pathway	2.35e-08	MAPK1|CCND1|MAPK14|EGFR|BRAF|MAP2K1|STK11|AKT1	2.03e-09	hsa04068	0.762893
993	17	GO Biological Process	Positive regulation of cell differentiation	2.45e-08	AURKA|MAPK14|KDR|ZAP70|NTRK2|KIT|MAP2K1|STK11|NTRK3|EPHB2|ROR2|ANXA1|PRKCZ|JAK2|ALK|FGFR1|AKT1	3.09e-10	GO:0045597	0.761083
681	15	Reactome Pathways	Cytokine Signaling in Immune system	2.49e-08	MAPK1|NFKBIA|CCND1|MAPK14|FLT3|CSF1R|MAP2K1|MAP2K3|MCL1|ANXA1|JAK2|PRKCD|AKT1|MAP2K6|MYC	1.49e-10	HSA-1280215	0.76038
4452	34	DISEASES	Disease of anatomical entity	2.58e-08	CCND1|FLT3|DAPK2|FLT4|KDR|ZAP70|ERBB3|ERBB2|EGFR|NTRK2|EPS8|FLT1|CSF1R|KIT|BRAF|MERTK|MAP2K1|MET|STK11|ERBB4|EPHA2|NTRK3|NEK2|EPHB2|PINK1|ROR2|TEK|JAK2|ALK|CIT|PRKCD|FGFR1|AKT1|MYC	3.18e-11	DOID:7	0.758838
726	15	GO Biological Process	Cell morphogenesis	2.78e-08	MAPK1|AURKA|MAPK14|ERBB2|EGFR|EPHA1|CSF1R|MERTK|MET|STK11|EPHA2|EPHB2|PRKCZ|TEK|EPHA5	3.55e-10	GO:0000902	0.755596
75	7	WikiPathways	Leptin signaling pathway	2.83e-08	MAPK1|CCND1|MAPK14|ERBB2|MAP2K1|JAK2|AKT1	1.71e-09	WP2034	0.754821
103	8	GO Biological Process	Positive regulation of endothelial cell migration	3.3e-08	FLT4|KDR|MET|MAP2K3|ANXA1|TEK|FGFR1|AKT1	4.23e-10	GO:0010595	0.748149
82	7	KEGG Pathways	Colorectal cancer	3.43e-08	MAPK1|CCND1|EGFR|BRAF|MAP2K1|AKT1|MYC	3.06e-09	hsa05210	0.746471
619	14	GO Biological Process	Hematopoietic or lymphoid organ development	3.82e-08	MAPK1|MAPK14|FLT3|KDR|ZAP70|CSF1R|KIT|MERTK|MAP2K1|STK11|EPHA2|ANXA1|TEK|JAK2	4.94e-10	GO:0048534	0.741794
62	7	GO Biological Process	Positive regulation of phospholipase activity	3.84e-08	EGFR|NTRK2|FLT1|KIT|NTRK3|PRKCZ|FGFR1	4.99e-10	GO:0010518	0.741567
17	5	WikiPathways	4-hydroxytamoxifen, Dexamethasone, and Retinoic Acids Regulation of p27 Expression	3.99e-08	MAPK1|MAP2K1|MAP2K3|AKT1|MAP2K6	2.47e-09	WP3879	0.739903
742	15	GO Molecular Function	Kinase binding	4.17e-08	MAPK1|AURKA|CCND1|MAPK14|EGFR|EPHA1|MAP2K1|MAP2K3|PINK1|ROR2|PRKCZ|JAK2|PRKCD|AKT1|MAP2K6	4.77e-10	GO:0019900	0.737986
420	13	COMPARTMENTS	Receptor complex	4.23e-08	FLT3|FLT4|ZAP70|ERBB3|ERBB2|EGFR|NTRK2|FLT1|KIT|ERBB4|NTRK3|FGFR1|AKT1	5.49e-11	GOCC:0043235	0.737366
164	9	GO Biological Process	Regulation of endothelial cell migration	4.43e-08	FLT4|KDR|MET|MAP2K3|EPHA2|ANXA1|TEK|FGFR1|AKT1	5.8e-10	GO:0010594	0.73536
315	11	GO Biological Process	Angiogenesis	4.52e-08	MAPK14|FLT4|KDR|EPHA1|FLT1|EPHA2|TIE1|EPHB2|TEK|FGFR1|AKT1	5.94e-10	GO:0001525	0.734486
410	12	GO Biological Process	Blood vessel morphogenesis	4.73e-08	MAPK14|FLT4|KDR|EPHA1|NTRK2|FLT1|EPHA2|TIE1|EPHB2|TEK|FGFR1|AKT1	6.25e-10	GO:0048514	0.732514
2337	24	GO Biological Process	Positive regulation of gene expression	5.02e-08	MAPK1|NFKBIA|MAPK14|FLT4|ERBB3|ERBB2|EGFR|NTRK2|CSF1R|KIT|BRAF|MAP2K1|MET|ERBB4|MAP2K3|NTRK3|EPHB2|PINK1|ROR2|ANXA1|PRKCZ|JAK2|AKT1|MYC	6.68e-10	GO:0010628	0.72993
89	7	KEGG Pathways	GnRH signaling pathway	5.67e-08	MAPK1|MAPK14|EGFR|MAP2K1|MAP2K3|PRKCD|MAP2K6	5.23e-09	hsa04912	0.724642
1054	17	GO Biological Process	Programmed cell death	5.68e-08	MAPK1|NFKBIA|MAPK14|DAPK2|STK17B|ERBB3|KIT|STK11|ERBB4|EPHA2|MCL1|JAK2|CIT|PRKCD|AKT1|MAP2K6|MYC	7.6e-10	GO:0012501	0.724565
86	7	WikiPathways	T-cell activation SARS-CoV-2	6.59e-08	MAPK1|NFKBIA|CCND1|ZAP70|MAP2K1|JAK2|AKT1	4.18e-09	WP5098	0.718111
218	9	KEGG Pathways	Human cytomegalovirus infection	6.65e-08	MAPK1|NFKBIA|CCND1|MAPK14|EGFR|MAP2K1|AKT1|MAP2K6|MYC	6.33e-09	hsa05163	0.717718
918	16	GO Biological Process	Apoptotic process	6.8e-08	MAPK1|NFKBIA|MAPK14|DAPK2|STK17B|ERBB3|STK11|ERBB4|EPHA2|MCL1|JAK2|CIT|PRKCD|AKT1|MAP2K6|MYC	9.16e-10	GO:0006915	0.716749
1231	18	GO Biological Process	Negative regulation of multicellular organismal process	7.16e-08	NFKBIA|ERBB2|EGFR|MERTK|ADRBK1|STK11|ERBB4|EPHA2|NTRK3|TIE1|EPHB2|ANXA1|TEK|JAK2|PRKCD|FGFR1|MAP2K6|MYC	9.75e-10	GO:0051241	0.714509
150	8	KEGG Pathways	Cellular senescence	7.16e-08	MAPK1|CCND1|MAPK14|MAP2K1|MAP2K3|AKT1|MAP2K6|MYC	7.04e-09	hsa04218	0.714509
923	16	GO Biological Process	Positive regulation of transport	7.23e-08	MAPK1|NFKBIA|MAPK14|ERBB2|EGFR|BRAF|MERTK|ADRBK1|EPHB2|PINK1|ANXA1|JAK2|PRKCD|FGFR1|AKT1|MAP2K6	9.9e-10	GO:0051050	0.714086
3145	27	UniProt Keywords	Disease mutation	7.78e-08	NFKBIA|FLT3|FLT4|ZAP70|ERBB3|EGFR|NTRK2|CSF1R|KIT|BRAF|MERTK|MST1R|MAP2K1|MET|STK11|ERBB4|MAP2K3|EPHA2|EPHB2|PINK1|ROR2|TEK|JAK2|ALK|CIT|FGFR1|AKT1	1.61e-09	KW-0225	0.710902
70	7	GO Biological Process	ERBB signaling pathway	7.95e-08	MAPK1|ERBB3|ERBB2|EGFR|BRAF|ERBB4|AKT1	1.09e-09	GO:0038127	0.709963
89	7	WikiPathways	T-cell receptor (TCR) signaling pathway	8.06e-08	MAPK1|NFKBIA|MAPK14|ZAP70|MAP2K1|PRKCD|AKT1	5.23e-09	WP69	0.709366
653	14	GO Molecular Function	Protein kinase binding	8.29e-08	MAPK1|AURKA|CCND1|MAPK14|EGFR|EPHA1|MAP2K3|PINK1|ROR2|PRKCZ|JAK2|PRKCD|AKT1|MAP2K6	9.73e-10	GO:0019901	0.708145
178	9	GO Biological Process	Glial cell differentiation	8.34e-08	MAPK1|ERBB3|ERBB2|EGFR|NTRK2|MAP2K1|NTRK3|ROR2|AKT1	1.15e-09	GO:0010001	0.707883
2075	23	GO Cellular Component	Cell junction	8.85e-08	MAPK1|CCND1|MAPK14|KDR|ZAP70|EGFR|EPHA1|NTRK2|EPS8|FLT1|KIT|MAP2K1|ADRBK1|ERBB4|EPHA2|NTRK3|EPHB2|ANXA1|PRKCZ|TEK|JAK2|PRKCD|AKT1	4.17e-10	GO:0030054	0.705306
339	11	GO Biological Process	Regulation of epithelial cell proliferation	9.01e-08	CCND1|FLT4|KDR|ERBB2|EGFR|FLT1|STK11|TEK|FGFR1|AKT1|MYC	1.26e-09	GO:0050678	0.704528
91	7	WikiPathways	Corticotropin-releasing hormone signaling pathway	9.11e-08	MAPK1|NFKBIA|MAPK14|BRAF|MAP2K1|PRKCD|AKT1	6.04e-09	WP2355	0.704048
275	11	DISEASES	Carcinoma	9.25e-08	KDR|ERBB3|ERBB2|EGFR|KIT|BRAF|MET|NTRK3|ALK|AKT1|MYC	1.48e-10	DOID:305	0.703386
156	8	KEGG Pathways	Hepatitis C	9.32e-08	MAPK1|NFKBIA|CCND1|EGFR|BRAF|MAP2K1|AKT1|MYC	9.43e-09	hsa05160	0.703058
98	7	KEGG Pathways	AGE-RAGE signaling pathway in diabetic complications	9.42e-08	MAPK1|CCND1|MAPK14|PRKCZ|JAK2|PRKCD|AKT1	9.81e-09	hsa04933	0.702595
50	6	WikiPathways	Photodynamic therapy-induced AP-1 survival signaling.	9.88e-08	CCND1|MAPK14|EGFR|MAP2K3|MCL1|MAP2K6	6.7e-09	WP3611	0.700524
258	10	GO Biological Process	Regulation of peptidyl-tyrosine phosphorylation	1.06e-07	FLT3|ERBB3|EGFR|NTRK2|CSF1R|KIT|ERBB4|PRKCZ|JAK2|PRKCD	1.49e-09	GO:0050730	0.697469
160	8	KEGG Pathways	Hepatocellular carcinoma	1.06e-07	MAPK1|CCND1|EGFR|BRAF|MAP2K1|MET|AKT1|MYC	1.14e-08	hsa05225	0.697469
101	7	KEGG Pathways	Toll-like receptor signaling pathway	1.08e-07	MAPK1|NFKBIA|MAPK14|MAP2K1|MAP2K3|AKT1|MAP2K6	1.19e-08	hsa04620	0.696658
1548	20	Reactome Pathways	Disease	1.08e-07	MAPK1|NFKBIA|CCND1|MAPK14|FLT3|KDR|ERBB3|ERBB2|EGFR|KIT|BRAF|MAP2K1|MET|ERBB4|MAP2K3|JAK2|FGFR1|AKT1|MAP2K6|MYC	6.99e-10	HSA-1643685	0.696658
51	6	WikiPathways	Wnt signaling pathway	1.08e-07	MAPK1|CCND1|ROR2|TEK|AKT1|MYC	7.47e-09	WP363	0.696658
1271	18	GO Biological Process	Negative regulation of signal transduction	1.14e-07	NFKBIA|MAPK14|ERBB3|ERBB2|EGFR|ADRBK1|MET|STK11|MAP2K3|EPHA2|MCL1|EPHB2|PINK1|ROR2|PRKCZ|PRKCD|AKT1|MYC	1.61e-09	GO:0009968	0.69431
4813	33	GO Biological Process	Regulation of gene expression	1.23e-07	MAPK1|NFKBIA|AURKA|CCND1|MAPK14|FLT4|KDR|ERBB3|ERBB2|EGFR|NTRK2|CSF1R|KIT|BRAF|MERTK|MAP2K1|MET|ERBB4|MAP2K3|EPHA2|NTRK3|EPHB2|PINK1|ROR2|ANXA1|PRKCZ|JAK2|ALK|PRKCD|FGFR1|AKT1|MYC|EPHA5	1.76e-09	GO:0010468	0.691009
468	13	InterPro Domains	Immunoglobulin-like domain	1.24e-07	FLT3|FLT4|KDR|NTRK2|FLT1|CSF1R|KIT|MERTK|NTRK3|TIE1|ROR2|TEK|FGFR1	2.01e-10	IPR007110	0.690658
1636	20	GO Biological Process	Negative regulation of response to stimulus	1.26e-07	NFKBIA|MAPK14|ERBB3|ERBB2|EGFR|ADRBK1|MET|STK11|MAP2K3|EPHA2|MCL1|EPHB2|PINK1|ROR2|ANXA1|PRKCZ|TEK|PRKCD|AKT1|MYC	1.82e-09	GO:0048585	0.689963
687	14	GO Biological Process	Regulation of plasma membrane bounded cell projection organization	1.28e-07	NTRK2|EPS8|KIT|MAP2K1|STK11|EPHA2|NTRK3|CDC20|EPHB2|ROR2|ALK|PRKCD|FGFR1|AKT1	1.85e-09	GO:0120035	0.689279
23	5	WikiPathways	Estrogen signaling pathway	1.29e-07	MAPK1|MAPK14|BRAF|MAP2K1|AKT1	9.12e-09	WP712	0.688941
1284	18	GO Biological Process	Regulation of hydrolase activity	1.3e-07	MAPK14|ERBB2|EGFR|EPHA1|NTRK2|FLT1|KIT|EPHA2|NTRK3|PINK1|ANXA1|PRKCZ|JAK2|PRKCD|FGFR1|AKT1|MYC|EPHA5	1.89e-09	GO:0051336	0.688606
105	7	KEGG Pathways	Toxoplasmosis	1.36e-07	MAPK1|NFKBIA|MAPK14|MAP2K3|JAK2|AKT1|MAP2K6	1.54e-08	hsa05145	0.686646
568	13	GO Biological Process	Regulation of cellular protein localization	1.37e-07	MAPK1|MAPK14|ERBB2|EGFR|STK11|ERBB4|EPHA2|EPHB2|PINK1|PRKCZ|JAK2|PRKCD|AKT1	2e-09	GO:1903827	0.686328
827	15	GO Biological Process	Neuron development	1.39e-07	MAPK1|AURKA|ERBB2|EGFR|EPHA1|NTRK2|CSF1R|STK11|EPHA2|EPHB2|PRKCZ|JAK2|ALK|FGFR1|EPHA5	2.05e-09	GO:0048666	0.685699
106	7	KEGG Pathways	HIF-1 signaling pathway	1.41e-07	MAPK1|ERBB2|EGFR|FLT1|MAP2K1|TEK|AKT1	1.64e-08	hsa04066	0.685078
477	13	InterPro Domains	Immunoglobulin-like domain superfamily	1.42e-07	FLT3|FLT4|KDR|NTRK2|FLT1|CSF1R|KIT|MERTK|NTRK3|TIE1|ROR2|TEK|FGFR1	2.52e-10	IPR036179	0.684771
54	6	WikiPathways	Cardiac hypertrophic response	1.42e-07	MAPK1|MAPK14|MAP2K1|MAP2K3|AKT1|MAP2K6	1.02e-08	WP2795	0.684771
192	9	GO Biological Process	Positive regulation of epithelial cell proliferation	1.47e-07	CCND1|FLT4|KDR|ERBB2|EGFR|TEK|FGFR1|AKT1|MYC	2.18e-09	GO:0050679	0.683268
3246	27	UniProt Keywords	Cell membrane	1.47e-07	FLT4|KDR|STK17B|ZAP70|ERBB3|ERBB2|EGFR|EPHA1|NTRK2|EPS8|FLT1|CSF1R|KIT|BRAF|ADRBK1|ERBB4|EPHA2|TIE1|EPHB2|ROR2|ANXA1|TEK|ALK|PRKCD|FGFR1|AKT1|EPHA5	3.27e-09	KW-1003	0.683268
159	8	WikiPathways	Insulin signaling	1.47e-07	MAPK1|MAPK14|MAP2K1|MAP2K3|PRKCZ|PRKCD|AKT1|MAP2K6	1.09e-08	WP481	0.683268
150	9	DISEASES	Gastrointestinal system cancer	1.49e-07	KDR|ERBB3|ERBB2|EGFR|KIT|BRAF|MET|AKT1|MYC	2.73e-10	DOID:3119	0.682681
55	6	WikiPathways	RANKL/RANK signaling pathway	1.51e-07	MAPK1|NFKBIA|MAPK14|MAP2K1|AKT1|MAP2K6	1.13e-08	WP2018	0.682102
1306	18	GO Biological Process	Regulation of organelle organization	1.65e-07	MAPK1|AURKA|KDR|EPHA1|EPS8|CSF1R|MAP2K1|MET|NTRK3|NEK2|CDC20|PINK1|ANXA1|TEK|PRKCD|AKT1|MYC|EPHA5	2.47e-09	GO:0033043	0.678252
25	5	WikiPathways	IL-7 signaling pathway	1.72e-07	MAPK1|CCND1|MAP2K1|AKT1|MYC	1.32e-08	WP205	0.676447
103	7	WikiPathways	Toll-like receptor signaling pathway	1.74e-07	MAPK1|NFKBIA|MAPK14|MAP2K1|MAP2K3|AKT1|MAP2K6	1.36e-08	WP75	0.675945
58	6	WikiPathways	MET in type 1 papillary renal cell carcinoma	1.91e-07	MAPK1|BRAF|MAP2K1|MET|ALK|AKT1	1.52e-08	WP4205	0.671897
112	7	KEGG Pathways	TNF signaling pathway	1.97e-07	MAPK1|NFKBIA|MAPK14|MAP2K1|MAP2K3|AKT1|MAP2K6	2.35e-08	hsa04668	0.670553
194	9	GO Molecular Function	Phosphatase binding	1.98e-07	MAPK1|MAPK14|FLT4|ERBB2|EGFR|CSF1R|MET|NEK2|AKT1	2.38e-09	GO:0019902	0.670333
177	8	KEGG Pathways	Axon guidance	1.98e-07	MAPK1|EPHA1|MET|EPHA2|EPHB2|PRKCZ|EPHA5|EPHB6	2.42e-08	hsa04360	0.670333
59	6	WikiPathways	Kit receptor signaling pathway	2.06e-07	MAPK1|MAPK14|KIT|MAP2K1|JAK2|AKT1	1.67e-08	WP304	0.668613
12	5	SMART Domains	Ephrin receptor ligand binding domain	2.13e-07	EPHA1|EPHA2|EPHB2|EPHA5|EPHB6	5.87e-10	SM00615	0.667162
159	9	DISEASES	Lymphatic system disease	2.17e-07	CCND1|FLT4|ZAP70|KIT|BRAF|MAP2K1|ALK|AKT1|MYC	4.47e-10	DOID:75	0.666354
1013	16	GO Biological Process	Regulation of response to external stimulus	2.46e-07	MAPK1|NFKBIA|MAPK14|DAPK2|KDR|EGFR|CSF1R|MAP2K1|MET|NTRK3|EPHB2|ANXA1|TEK|JAK2|PRKCD|FGFR1	3.7e-09	GO:0032101	0.660906
66	6	KEGG Pathways	Fc epsilon RI signaling pathway	2.5e-07	MAPK1|MAPK14|MAP2K1|MAP2K3|AKT1|MAP2K6	3.12e-08	hsa04664	0.660206
18	5	GO Molecular Function	MAP kinase kinase activity	2.55e-07	MAPK1|MAPK14|MAP2K1|MAP2K3|MAP2K6	3.15e-09	GO:0004708	0.659346
118	7	KEGG Pathways	Growth hormone synthesis, secretion and action	2.58e-07	MAPK1|MAPK14|MAP2K1|MAP2K3|JAK2|AKT1|MAP2K6	3.3e-08	hsa04935	0.658838
108	8	DISEASES	Adenocarcinoma	2.63e-07	KDR|ERBB3|ERBB2|EGFR|BRAF|MET|NTRK3|ALK	6.03e-10	DOID:299	0.658004
46	6	GO Biological Process	Positive regulation of phospholipase c activity	2.8e-07	EGFR|NTRK2|FLT1|KIT|NTRK3|FGFR1	4.23e-09	GO:0010863	0.655284
209	9	GO Biological Process	Positive regulation of erk1 and erk2 cascade	2.93e-07	FLT4|KDR|EGFR|CSF1R|BRAF|MAP2K1|ERBB4|PRKCZ|TEK	4.45e-09	GO:0070374	0.653313
1725	20	GO Biological Process	Cellular response to stress	2.96e-07	MAPK1|NFKBIA|AURKA|CCND1|MAPK14|EGFR|BRAF|MAP2K1|STK11|MAP2K3|EPHA2|MCL1|PINK1|ROR2|ANXA1|JAK2|PRKCD|AKT1|MAP2K6|MYC	4.51e-09	GO:0033554	0.652871
69	6	KEGG Pathways	Prolactin signaling pathway	3.06e-07	MAPK1|CCND1|MAPK14|MAP2K1|JAK2|AKT1	4e-08	hsa04917	0.651428
122	7	KEGG Pathways	Osteoclast differentiation	3.07e-07	MAPK1|NFKBIA|MAPK14|CSF1R|MAP2K1|AKT1|MAP2K6	4.11e-08	hsa04380	0.651286
1384	20	HPO	Abnormality of the gastrointestinal tract	3.26e-07	MAPK1|NFKBIA|CCND1|ZAP70|ERBB3|ERBB2|EGFR|NTRK2|KIT|BRAF|MAP2K1|MET|STK11|ROR2|TEK|JAK2|PRKCD|FGFR1|AKT1|MYC	9.86e-11	HP:0011024	0.648678
72	6	KEGG Pathways	Glioma	3.71e-07	MAPK1|CCND1|EGFR|BRAF|MAP2K1|AKT1	5.08e-08	hsa05214	0.643063
147	8	GO Biological Process	Positive regulation of chemotaxis	3.91e-07	MAPK1|MAPK14|DAPK2|KDR|CSF1R|MET|NTRK3|FGFR1	6.05e-09	GO:0050921	0.640782
395	12	TISSUES	Bone marrow cancer cell	3.94e-07	MAPK1|MAPK14|ERBB3|ERBB2|STK11|NEK2|MCL1|CDC20|JAK2|PRKCD|AKT1|MYC	4.14e-10	BTO:0000583	0.64045
128	7	KEGG Pathways	Relaxin signaling pathway	4.02e-07	MAPK1|NFKBIA|MAPK14|EGFR|MAP2K1|PRKCZ|AKT1	5.62e-08	hsa04926	0.639577
511	12	GO Biological Process	Positive regulation of response to external stimulus	4.46e-07	MAPK1|NFKBIA|MAPK14|DAPK2|KDR|EGFR|CSF1R|MET|NTRK3|JAK2|PRKCD|FGFR1	7.01e-09	GO:0032103	0.635067
36	5	KEGG Pathways	Thyroid cancer	4.75e-07	MAPK1|CCND1|BRAF|MAP2K1|MYC	6.78e-08	hsa05216	0.632331
152	8	GO Biological Process	Positive regulation of lipid metabolic process	4.92e-07	FLT3|FLT1|KIT|ERBB4|ANXA1|TEK|PRKCD|AKT1	7.77e-09	GO:0045834	0.630803
149	8	GO Molecular Function	Protein phosphatase binding	5.28e-07	MAPK14|FLT4|ERBB2|EGFR|CSF1R|MET|NEK2|AKT1	6.69e-09	GO:0019903	0.627737
33	5	WikiPathways	BDNF-TrkB signaling	5.53e-07	MAPK1|NTRK2|BRAF|MAP2K1|AKT1	4.57e-08	WP3676	0.625727
5657	36	COMPARTMENTS	Membrane	5.54e-07	MAPK1|NFKBIA|FLT3|FLT4|KDR|ZAP70|ERBB3|ERBB2|EGFR|EPHA1|NTRK2|EPS8|FLT1|CSF1R|KIT|MERTK|MST1R|MAP2K1|MET|ERBB4|EPHA2|NTRK3|MCL1|EPHB2|PINK1|ROR2|ANXA1|PRKCZ|TEK|JAK2|ALK|PRKCD|FGFR1|AKT1|EPHA5|EPHB6	9.59e-10	GOCC:0016020	0.625649
14	5	InterPro Domains	Ephrin receptor ligand binding domain	5.72e-07	EPHA1|EPHA2|EPHB2|EPHA5|EPHB6	1.1e-09	IPR001090	0.62426
14	5	InterPro Domains	Tyrosine-protein kinase, receptor class V, conserved site	5.72e-07	EPHA1|EPHA2|EPHB2|EPHA5|EPHB6	1.1e-09	IPR001426	0.62426
14	5	InterPro Domains	Ephrin receptor type-A /type-B	5.72e-07	EPHA1|EPHA2|EPHB2|EPHA5|EPHB6	1.1e-09	IPR016257	0.62426
14	5	InterPro Domains	Ephrin receptor, transmembrane domain	5.72e-07	EPHA1|EPHA2|EPHB2|EPHA5|EPHB6	1.1e-09	IPR027936	0.62426
209	8	KEGG Pathways	Salmonella infection	5.72e-07	MAPK1|NFKBIA|MAPK14|MAP2K1|MAP2K3|AKT1|MAP2K6|MYC	8.34e-08	hsa05132	0.62426
53	6	GO Biological Process	Positive regulation of phospholipid metabolic process	5.79e-07	FLT3|FLT1|KIT|ERBB4|TEK|PRKCD	9.24e-09	GO:1903727	0.623732
72	6	WikiPathways	Head and neck squamous cell carcinoma	6.04e-07	CCND1|ERBB2|EGFR|STK11|FGFR1|AKT1	5.08e-08	WP4674	0.621896
157	8	GO Biological Process	Activation of mapk activity	6.17e-07	MAPK1|MAPK14|KIT|MAP2K1|MAP2K3|NTRK3|ALK|MAP2K6	9.89e-09	GO:0000187	0.620971
9072	44	GO Cellular Component	Membrane	6.21e-07	MAPK1|NFKBIA|CCND1|FLT3|FLT4|KDR|STK17B|ZAP70|ERBB3|ERBB2|EGFR|EPHA1|NTRK2|EPS8|FLT1|CSF1R|KIT|BRAF|MERTK|MST1R|MAP2K1|ADRBK1|MET|STK11|ERBB4|MAP2K3|EPHA2|NTRK3|MCL1|TIE1|EPHB2|PINK1|ROR2|ANXA1|PRKCZ|TEK|JAK2|ALK|CIT|PRKCD|FGFR1|AKT1|EPHA5|EPHB6	3.65e-09	GO:0016020	0.620691
73	6	WikiPathways	Chromosomal and microsatellite instability in colorectal cancer	6.41e-07	MAPK1|CCND1|BRAF|MAP2K1|AKT1|MYC	5.48e-08	WP4216	0.619314
1437	18	GO Biological Process	Regulation of response to stress	6.78e-07	MAPK1|NFKBIA|MAPK14|FLT4|EGFR|MAP2K1|MET|NTRK3|MCL1|EPHB2|PINK1|ROR2|ANXA1|TEK|JAK2|PRKCD|AKT1|MYC	1.09e-08	GO:0080134	0.616877
140	7	KEGG Pathways	Signaling pathways regulating pluripotency of stem cells	6.79e-07	MAPK1|MAPK14|MAP2K1|JAK2|FGFR1|AKT1|MYC	1.01e-07	hsa04550	0.616813
35	5	WikiPathways	Host-pathogen interaction of human coronaviruses - MAPK signaling	6.86e-07	MAPK1|MAPK14|MAP2K1|MAP2K3|MAP2K6	5.97e-08	WP4877	0.616368
845	16	HPO	Functional abnormality of the gastrointestinal tract	6.94e-07	MAPK1|NFKBIA|ZAP70|ERBB3|ERBB2|EGFR|NTRK2|KIT|BRAF|MAP2K1|STK11|TEK|JAK2|PRKCD|FGFR1|MYC	2.8e-10	HP:0012719	0.615864
125	8	InterPro Domains	Growth factor receptor cysteine-rich domain superfamily	7.17e-07	ERBB3|ERBB2|EGFR|EPHA1|ERBB4|EPHA2|EPHB2|EPHB6	1.8e-09	IPR009030	0.614448
1673	21	HPO	Abnormality of the vasculature	7.3e-07	MAPK1|CCND1|FLT4|KDR|ZAP70|EGFR|KIT|BRAF|MERTK|MAP2K1|MET|STK11|NEK2|ROR2|PRKCZ|TEK|JAK2|PRKCD|FGFR1|AKT1|MYC	3.68e-10	HP:0002597	0.613668
102	8	HPO	Macule	7.3e-07	MAPK1|KIT|BRAF|MAP2K1|STK11|TEK|PRKCD|AKT1	3.94e-10	HP:0012733	0.613668
1109	16	GO Biological Process	Epithelium development	8.12e-07	MAPK1|CCND1|KDR|EGFR|CSF1R|MAP2K1|MET|ERBB4|EPHA2|NTRK3|ROR2|ANXA1|JAK2|FGFR1|AKT1|MYC	1.31e-08	GO:0060429	0.609044
50	6	Reactome Pathways	Signaling by ERBB2	9.1e-07	ERBB3|ERBB2|EGFR|ERBB4|PRKCD|AKT1	6.7e-09	HSA-1227986	0.604096
14	5	Pfam	Ephrin receptor ligand binding domain	9.46e-07	EPHA1|EPHA2|EPHB2|EPHA5|EPHB6	1.1e-09	PF01404	0.602411
14	5	Pfam	Ephrin type-A receptor 2 transmembrane domain	9.46e-07	EPHA1|EPHA2|EPHB2|EPHA5|EPHB6	1.1e-09	PF14575	0.602411
22	5	Reactome Pathways	SHC1 events in ERBB2 signaling	9.59e-07	ERBB3|ERBB2|EGFR|ERBB4|PRKCD	7.51e-09	HSA-1250196	0.601818
7	4	GO Molecular Function	Vascular endothelial growth factor-activated receptor activity	1.02e-06	FLT3|FLT4|KDR|FLT1	1.32e-08	GO:0005021	0.59914
59	6	GO Biological Process	Sprouting angiogenesis	1.03e-06	FLT4|KDR|FLT1|EPHA2|TEK|AKT1	1.67e-08	GO:0002040	0.598716
4	4	InterPro Domains	Tyrosine protein kinase, EGF/ERB/XmrK receptor	1.06e-06	ERBB3|ERBB2|EGFR|ERBB4	2.81e-09	IPR016245	0.597469
139	7	WikiPathways	Regulation of toll-like receptor signaling pathway	1.09e-06	MAPK1|NFKBIA|MAPK14|MAP2K1|MAP2K3|AKT1|MAP2K6	9.64e-08	WP1449	0.596257
53	6	Reactome Pathways	Signaling by PTK6	1.12e-06	CCND1|ERBB3|ERBB2|EGFR|ERBB4|AKT1	9.24e-09	HSA-8848021	0.595078
40	5	WikiPathways	IL-5 signaling pathway	1.22e-06	MAPK1|MAP2K1|JAK2|AKT1|MYC	1.1e-07	WP127	0.591364
83	6	WikiPathways	MicroRNAs in cardiomyocyte hypertrophy	1.23e-06	MAPK1|MAPK14|MAP2K1|MAP2K3|AKT1|MAP2K6	1.12e-07	WP1544	0.591009
983	15	GO Biological Process	Negative regulation of developmental process	1.24e-06	MAPK1|NFKBIA|CCND1|ERBB2|EGFR|STK11|ERBB4|EPHA2|NTRK3|TIE1|EPHB2|PINK1|ANXA1|TEK|MYC	2.03e-08	GO:0051093	0.590658
570	12	GO Biological Process	Hemopoiesis	1.4e-06	MAPK14|FLT3|KDR|ZAP70|CSF1R|KIT|MERTK|STK11|EPHA2|ANXA1|TEK|JAK2	2.29e-08	GO:0030097	0.585387
129	8	TISSUES	Epithelial cell line	1.45e-06	CCND1|KDR|ERBB2|EGFR|ALK|FGFR1|AKT1|MYC	2.28e-09	BTO:0001120	0.583863
177	8	GO Biological Process	Peptidyl-serine phosphorylation	1.47e-06	MAPK1|AURKA|MAPK14|ADRBK1|PINK1|PRKCZ|PRKCD|AKT1	2.42e-08	GO:0018105	0.583268
5921	36	DISEASES	Disease	1.49e-06	AURKA|CCND1|FLT3|DAPK2|FLT4|KDR|ZAP70|ERBB3|ERBB2|EGFR|EPHA1|NTRK2|EPS8|FLT1|CSF1R|KIT|BRAF|MERTK|MAP2K1|MET|STK11|ERBB4|EPHA2|NTRK3|NEK2|EPHB2|PINK1|ROR2|TEK|JAK2|ALK|CIT|PRKCD|FGFR1|AKT1|MYC	3.74e-09	DOID:4	0.582681
94	6	KEGG Pathways	Progesterone-mediated oocyte maturation	1.49e-06	MAPK1|AURKA|MAPK14|BRAF|MAP2K1|AKT1	2.26e-07	hsa04914	0.582681
547	12	Reactome Pathways	Axon guidance	1.6e-06	MAPK1|MAPK14|ERBB2|EGFR|EPHA1|MAP2K1|MET|EPHA2|EPHB2|FGFR1|EPHA5|EPHB6	1.47e-08	HSA-422475	0.579588
15	4	WikiPathways	Mammary gland development pathway - Embryonic development (Stage 1 of 4)	1.64e-06	CCND1|ERBB4|AKT1|MYC	1.53e-07	WP2813	0.578516
43	5	WikiPathways	IL-6 signaling pathway	1.64e-06	MAPK1|MAP2K1|JAK2|PRKCD|AKT1	1.53e-07	WP364	0.578516
712	13	GO Biological Process	Regulation of cell adhesion	1.69e-06	MAPK14|KDR|ZAP70|ERBB3|ERBB2|EPHA1|EPHA2|ANXA1|PRKCZ|TEK|JAK2|PRKCD|AKT1	2.81e-08	GO:0030155	0.577211
106	7	Reactome Pathways	Signaling by VEGF	1.69e-06	MAPK14|FLT4|KDR|FLT1|PRKCZ|PRKCD|AKT1	1.64e-08	HSA-194138	0.577211
136	8	Pfam	Fibronectin type III domain	1.78e-06	EPHA1|MERTK|EPHA2|TIE1|EPHB2|TEK|EPHA5|EPHB6	3.38e-09	PF00041	0.574958
202	9	Pfam	Immunoglobulin I-set domain	1.78e-06	FLT4|KDR|NTRK2|FLT1|KIT|MERTK|NTRK3|ROR2|FGFR1	3.34e-09	PF07679	0.574958
279	10	Pfam	Immunoglobulin domain	1.78e-06	FLT4|KDR|NTRK2|FLT1|CSF1R|KIT|MERTK|NTRK3|ROR2|FGFR1	3.09e-09	PF13927	0.574958
1013	15	GO Biological Process	Cellular response to cytokine stimulus	1.8e-06	MAPK1|NFKBIA|CCND1|MAPK14|FLT3|EPS8|CSF1R|KIT|MST1R|MCL1|ANXA1|JAK2|PRKCD|AKT1|MYC	3e-08	GO:0071345	0.574473
16	4	WikiPathways	MAPK pathway in congenital thyroid cancer	1.99e-06	BRAF|MAP2K1|ALK|MYC	1.9e-07	WP4928	0.570115
92	6	WikiPathways	TNF-alpha signaling pathway	2.05e-06	MAPK1|NFKBIA|MAP2K3|PRKCZ|AKT1|MAP2K6	2e-07	WP231	0.568825
1027	15	GO Biological Process	Regulation of cellular localization	2.15e-06	MAPK1|MAPK14|ERBB2|EGFR|MAP2K1|STK11|ERBB4|EPHA2|EPHB2|PINK1|PRKCZ|JAK2|PRKCD|AKT1|EPHA5	3.59e-08	GO:0060341	0.566756
101	6	KEGG Pathways	T cell receptor signaling pathway	2.18e-06	MAPK1|NFKBIA|MAPK14|ZAP70|MAP2K1|AKT1	3.37e-07	hsa04660	0.566154
1760	19	GO Biological Process	Tissue development	2.4e-06	MAPK1|CCND1|MAPK14|KDR|ERBB3|EGFR|CSF1R|MAP2K1|MET|ERBB4|EPHA2|NTRK3|TIE1|ROR2|ANXA1|JAK2|FGFR1|AKT1|MYC	4.03e-08	GO:0009888	0.561979
29	5	Reactome Pathways	Downregulation of ERBB2 signaling	2.41e-06	ERBB3|ERBB2|EGFR|ERBB4|AKT1	2.55e-08	HSA-8863795	0.561798
401	11	InterPro Domains	Immunoglobulin subtype	2.45e-06	FLT4|KDR|NTRK2|FLT1|CSF1R|KIT|MERTK|NTRK3|TIE1|ROR2|FGFR1	6.88e-09	IPR003599	0.561083
883	14	GO Biological Process	Anatomical structure formation involved in morphogenesis	2.49e-06	MAPK1|MAPK14|FLT4|KDR|EPHA1|FLT1|MAP2K1|EPHA2|TIE1|EPHB2|ROR2|TEK|FGFR1|AKT1	4.2e-08	GO:0048646	0.56038
820	14	GO Cellular Component	Anchoring junction	2.61e-06	MAPK1|CCND1|ZAP70|EGFR|FLT1|KIT|MAP2K1|EPHA2|ANXA1|PRKCZ|TEK|JAK2|PRKCD|AKT1	1.69e-08	GO:0070161	0.558336
130	7	UniProt Keywords	Angiogenesis	2.63e-06	FLT4|KDR|EPHA1|FLT1|EPHA2|TIE1|TEK	6.22e-08	KW-0037	0.558004
5134	34	HPO	Phenotypic abnormality	2.66e-06	MAPK1|NFKBIA|CCND1|FLT3|FLT4|KDR|ZAP70|ERBB3|ERBB2|EGFR|NTRK2|FLT1|CSF1R|KIT|BRAF|MERTK|MAP2K1|MET|STK11|ERBB4|EPHA2|NEK2|MCL1|PINK1|ROR2|PRKCZ|TEK|JAK2|ALK|CIT|PRKCD|FGFR1|AKT1|MYC	1.88e-09	HP:0000118	0.557512
126	8	HPO	Hemangioma	2.66e-06	FLT4|KDR|BRAF|MAP2K1|TEK|JAK2|FGFR1|AKT1	1.91e-09	HP:0001028	0.557512
1776	19	GO Biological Process	Regulation of transport	2.74e-06	MAPK1|NFKBIA|MAPK14|ERBB3|ERBB2|EGFR|BRAF|MERTK|MAP2K1|ADRBK1|EPHB2|PINK1|ANXA1|JAK2|PRKCD|FGFR1|AKT1|MAP2K6|EPHA5	4.66e-08	GO:0051049	0.556225
367	11	HPO	Nausea and vomiting	2.78e-06	ERBB3|ERBB2|KIT|BRAF|MET|STK11|ERBB4|PINK1|FGFR1|AKT1|MYC	2.81e-09	HP:0002017	0.555596
6	4	InterPro Domains	Growth factor receptor domain 4	2.85e-06	ERBB3|ERBB2|EGFR|ERBB4	8.41e-09	IPR032778	0.554516
135	8	HPO	Irregular hyperpigmentation	2.88e-06	MAPK1|KIT|BRAF|MAP2K1|STK11|TEK|FGFR1|AKT1	3.2e-09	HP:0007400	0.554061
1700	20	HPO	Abnormality of the immune system	2.9e-06	MAPK1|NFKBIA|CCND1|FLT3|FLT4|ZAP70|ERBB3|ERBB2|EGFR|KIT|BRAF|MET|STK11|ROR2|TEK|JAK2|PRKCD|FGFR1|AKT1|MYC	3.51e-09	HP:0002715	0.55376
864	15	HPO	Constitutional symptom	2.9e-06	CCND1|ERBB3|ERBB2|KIT|MAP2K1|MET|STK11|ERBB4|TEK|JAK2|CIT|PRKCD|FGFR1|AKT1|MYC	3.68e-09	HP:0025142	0.55376
72	6	GO Biological Process	Peptidyl-threonine phosphorylation	2.98e-06	MAPK1|MAP2K1|ADRBK1|CIT|PRKCD|AKT1	5.08e-08	GO:0018107	0.552578
493	11	GO Biological Process	Cell population proliferation	3.16e-06	MAPK1|CCND1|FLT3|CSF1R|KIT|MAP2K1|EPHA2|TEK|PRKCD|FGFR1|AKT1	5.43e-08	GO:0008283	0.550031
6	4	Pfam	Growth factor receptor domain IV	3.22e-06	ERBB3|ERBB2|EGFR|ERBB4	8.41e-09	PF14843	0.549214
100	6	WikiPathways	Integrin-mediated cell adhesion	3.23e-06	MAPK1|BRAF|MAP2K1|MAP2K3|AKT1|MAP2K6	3.19e-07	WP185	0.54908
495	11	GO Biological Process	Neuron projection morphogenesis	3.27e-06	MAPK1|AURKA|ERBB2|EGFR|EPHA1|CSF1R|STK11|EPHA2|EPHB2|PRKCZ|EPHA5	5.66e-08	GO:0048812	0.548545
3233	25	UniProt Keywords	Signal	3.35e-06	FLT3|FLT4|KDR|ERBB3|ERBB2|EGFR|EPHA1|NTRK2|FLT1|CSF1R|KIT|MERTK|MST1R|MET|ERBB4|EPHA2|NTRK3|TIE1|EPHB2|ROR2|TEK|ALK|FGFR1|EPHA5|EPHB6	8.41e-08	KW-0732	0.547496
230	9	Pfam	Immunoglobulin domain	3.42e-06	FLT4|KDR|NTRK2|FLT1|KIT|MERTK|NTRK3|ROR2|FGFR1	9.92e-09	PF13895	0.546597
35	5	GO Biological Process	Positive regulation of phosphatidylinositol 3-kinase activity	3.44e-06	FLT3|FLT1|KIT|ERBB4|TEK	5.97e-08	GO:0043552	0.546344
158	8	DISEASES	Hematologic cancer	3.48e-06	CCND1|FLT3|ZAP70|KIT|BRAF|JAK2|ALK|MYC	1.04e-08	DOID:2531	0.545842
57	5	KEGG Pathways	VEGF signaling pathway	3.56e-06	MAPK1|MAPK14|KDR|MAP2K1|AKT1	5.62e-07	hsa04370	0.544855
52	5	WikiPathways	Netrin-UNC5B signaling pathway	3.66e-06	MAPK1|MAPK14|KDR|MAP2K1|AKT1	3.67e-07	WP4747	0.543652
20	4	WikiPathways	Imatinib and chronic myeloid leukemia	4.07e-06	FLT1|CSF1R|KIT|MYC	4.14e-07	WP3640	0.539041
529	11	UniProt Keywords	Apoptosis	4.1e-06	MAPK1|MAPK14|DAPK2|STK17B|STK11|ERBB4|EPHA2|MCL1|PRKCD|AKT1|MAP2K6	1.09e-07	KW-0053	0.538722
7	4	Pfam	Furin-like cysteine rich region	4.13e-06	ERBB3|ERBB2|EGFR|ERBB4	1.32e-08	PF00757	0.538405
7	4	Pfam	Receptor L domain	4.13e-06	ERBB3|ERBB2|EGFR|ERBB4	1.32e-08	PF01030	0.538405
508	11	GO Biological Process	Negative regulation of intracellular signal transduction	4.14e-06	MAPK14|MET|STK11|MAP2K3|EPHA2|MCL1|EPHB2|PINK1|PRKCD|AKT1|MYC	7.31e-08	GO:1902532	0.5383
54	5	WikiPathways	IL-4 signaling pathway	4.24e-06	MAPK1|NFKBIA|MAPK14|JAK2|AKT1	4.37e-07	WP395	0.537263
2040	20	GO Biological Process	Positive regulation of biosynthetic process	4.25e-06	MAPK1|NFKBIA|MAPK14|KDR|ERBB2|EGFR|MAP2K1|MET|ERBB4|MAP2K3|NEK2|PINK1|ROR2|ANXA1|JAK2|PRKCD|FGFR1|AKT1|MAP2K6|MYC	7.54e-08	GO:0009891	0.537161
7	4	InterPro Domains	Receptor L-domain	4.25e-06	ERBB3|ERBB2|EGFR|ERBB4	1.32e-08	IPR000494	0.537161
7	4	InterPro Domains	Furin-like cysteine-rich domain	4.25e-06	ERBB3|ERBB2|EGFR|ERBB4	1.32e-08	IPR006211	0.537161
7	4	InterPro Domains	Receptor L-domain superfamily	4.25e-06	ERBB3|ERBB2|EGFR|ERBB4	1.32e-08	IPR036941	0.537161
2167	22	HPO	Abnormality of metabolism/homeostasis	4.43e-06	MAPK1|NFKBIA|CCND1|FLT4|ZAP70|ERBB3|ERBB2|CSF1R|KIT|BRAF|MERTK|MAP2K1|MET|STK11|NEK2|TEK|JAK2|ALK|PRKCD|FGFR1|AKT1|MYC	6.25e-09	HP:0001939	0.53536
1447	17	GO Biological Process	Response to endogenous stimulus	4.54e-06	MAPK1|CCND1|FLT3|ERBB2|EGFR|NTRK2|KIT|ERBB4|NTRK3|ROR2|ANXA1|PRKCZ|TEK|JAK2|PRKCD|FGFR1|AKT1	8.09e-08	GO:0009719	0.534294
934	14	GO Biological Process	Regulation of protein localization	4.66e-06	MAPK1|MAPK14|ERBB2|EGFR|STK11|ERBB4|EPHA2|EPHB2|PINK1|PRKCZ|JAK2|PRKCD|AKT1|EPHA5	8.35e-08	GO:0032880	0.533161
58	6	DISEASES	Breast cancer	4.75e-06	CCND1|ERBB2|EGFR|STK11|NTRK3|AKT1	1.52e-08	DOID:1612	0.532331
2868	25	HPO	Abnormality of the head	4.85e-06	MAPK1|NFKBIA|FLT4|ZAP70|ERBB3|EGFR|NTRK2|CSF1R|KIT|BRAF|MERTK|MAP2K1|STK11|ERBB4|NEK2|MCL1|PINK1|ROR2|TEK|JAK2|CIT|PRKCD|FGFR1|AKT1|MYC	7.34e-09	HP:0000234	0.531426
5028	31	UniProt Keywords	Cytoplasm	4.9e-06	MAPK1|NFKBIA|AURKA|CCND1|MAPK14|DAPK2|FLT4|KDR|ZAP70|ERBB2|NTRK2|EPS8|FLT1|KIT|BRAF|MAP2K1|ADRBK1|STK11|NEK2|MCL1|CDC20|PINK1|ANXA1|PRKCZ|TEK|JAK2|CIT|PRKCD|FGFR1|AKT1|MAP2K6	1.38e-07	KW-0963	0.53098
2644	24	HPO	Abnormality of the face	4.98e-06	MAPK1|NFKBIA|FLT4|ZAP70|EGFR|NTRK2|CSF1R|KIT|BRAF|MERTK|MAP2K1|STK11|ERBB4|NEK2|MCL1|PINK1|ROR2|TEK|JAK2|CIT|PRKCD|FGFR1|AKT1|MYC	8.04e-09	HP:0000271	0.530277
193	7	KEGG Pathways	Epstein-Barr virus infection	5.08e-06	NFKBIA|CCND1|MAPK14|MAP2K3|AKT1|MAP2K6|MYC	8.16e-07	hsa05169	0.529414
527	12	HPO	Localized skin lesion	5.4e-06	MAPK1|KIT|BRAF|MERTK|MAP2K1|STK11|NEK2|ROR2|TEK|PRKCD|FGFR1|AKT1	9.8e-09	HP:0011355	0.526761
47	6	STRING Clusters	Mixed, incl. fgfr2 ligand binding and activation, and pdgf/vegf domain	5.41e-06	FLT4|KDR|FLT1|TIE1|TEK|FGFR1	4.77e-09	CL:15705	0.52668
22	4	WikiPathways	Vitamin D in inflammatory diseases	5.54e-06	NFKBIA|MAPK14|MAP2K3|MAP2K6	5.81e-07	WP4482	0.525649
176	8	SMART Domains	Fibronectin type 3 domain	5.62e-06	EPHA1|MERTK|EPHA2|TIE1|EPHB2|TEK|EPHA5|EPHB6	2.32e-08	SM00060	0.525026
82	6	GO Biological Process	Positive regulation of protein localization to nucleus	5.74e-06	MAPK1|MAPK14|STK11|JAK2|PRKCD|AKT1	1.05e-07	GO:1900182	0.524109
2310	21	GO Biological Process	Response to external stimulus	6.08e-06	MAPK1|NFKBIA|CCND1|MAPK14|ERBB2|EGFR|EPHA1|FLT1|CSF1R|KIT|MST1R|MAP2K1|MET|EPHA2|EPHB2|ANXA1|JAK2|ALK|PRKCD|AKT1|EPHA5	1.12e-07	GO:0009605	0.52161
63	6	DISEASES	Hepatobiliary system cancer	6.58e-06	ERBB3|EGFR|BRAF|MET|AKT1|MYC	2.41e-08	DOID:0080355	0.518177
66	5	KEGG Pathways	Renal cell carcinoma	6.79e-06	MAPK1|BRAF|MAP2K1|MET|AKT1	1.11e-06	hsa05211	0.516813
1087	15	Reactome Pathways	Developmental Biology	6.8e-06	MAPK1|MAPK14|ERBB2|EGFR|EPHA1|MAP2K1|MET|EPHA2|EPHB2|FGFR1|AKT1|MAP2K6|MYC|EPHA5|EPHB6	7.51e-08	HSA-1266738	0.516749
22	5	STRING Clusters	Mixed, incl. pdgf/vegf domain, and vascular endothelial growth factor binding	6.82e-06	FLT4|KDR|FLT1|TIE1|TEK	7.51e-09	CL:15707	0.516622
1219	16	GO Cellular Component	Plasma membrane region	6.88e-06	MAPK1|ERBB3|ERBB2|EGFR|EPS8|MST1R|MET|ERBB4|EPHA2|NTRK3|EPHB2|ANXA1|PRKCZ|TEK|JAK2|CIT	4.86e-08	GO:0098590	0.516241
204	7	KEGG Pathways	Human immunodeficiency virus 1 infection	7.01e-06	MAPK1|NFKBIA|MAPK14|MAP2K1|MAP2K3|AKT1|MAP2K6	1.17e-06	hsa05170	0.515428
67	5	KEGG Pathways	Adherens junction	7.02e-06	MAPK1|ERBB2|EGFR|MET|FGFR1	1.19e-06	hsa04520	0.515366
420	10	GO Biological Process	Reproductive structure development	7.16e-06	MAPK1|CCND1|MAPK14|EGFR|KIT|MERTK|MAP2K1|ROR2|ANXA1|AKT1	1.32e-07	GO:0048608	0.514509
1649	19	HPO	Abnormality of skin morphology	7.4e-06	MAPK1|NFKBIA|FLT4|ZAP70|EGFR|NTRK2|KIT|BRAF|MERTK|MAP2K1|MET|STK11|NEK2|ROR2|TEK|JAK2|PRKCD|FGFR1|AKT1	1.42e-08	HP:0011121	0.513077
542	11	GO Biological Process	Positive regulation of cellular component biogenesis	7.42e-06	KDR|EPHA1|NTRK2|EPS8|KIT|MET|EPHA2|NTRK3|EPHB2|PINK1|TEK	1.39e-07	GO:0044089	0.51296
147	7	GO Biological Process	Positive regulation of synaptic transmission	7.42e-06	MAPK1|EGFR|NTRK2|EPHB2|PINK1|ROR2|PRKCZ	1.39e-07	GO:0050806	0.51296
678	12	GO Biological Process	Cytokine-mediated signaling pathway	7.77e-06	NFKBIA|CCND1|FLT3|CSF1R|KIT|MST1R|MCL1|ANXA1|JAK2|PRKCD|AKT1|MYC	1.47e-07	GO:0019221	0.510958
546	11	GO Biological Process	Regulation of cytoskeleton organization	7.85e-06	MAPK1|AURKA|EPHA1|EPS8|CSF1R|MET|NTRK3|NEK2|TEK|PRKCD|EPHA5	1.49e-07	GO:0051493	0.510513
680	12	GO Biological Process	Neuron projection development	7.95e-06	MAPK1|AURKA|ERBB2|EGFR|EPHA1|CSF1R|STK11|EPHA2|EPHB2|PRKCZ|JAK2|EPHA5	1.52e-07	GO:0031175	0.509963
130	6	KEGG Pathways	Autophagy - animal	8.03e-06	MAPK1|DAPK2|MAP2K1|STK11|PRKCD|AKT1	1.39e-06	hsa04140	0.509528
1514	17	GO Biological Process	Regulation of immune system process	8.07e-06	MAPK1|NFKBIA|MAPK14|DAPK2|ZAP70|ERBB2|CSF1R|KIT|MERTK|STK11|ROR2|ANXA1|PRKCZ|JAK2|PRKCD|AKT1|MYC	1.55e-07	GO:0002682	0.509313
88	6	GO Biological Process	Epithelial cell proliferation	8.11e-06	MAPK1|CCND1|KIT|MAP2K1|EPHA2|TEK	1.56e-07	GO:0050673	0.509098
13	4	Reactome Pathways	ERBB2 Activates PTK6 Signaling	8.17e-06	ERBB3|ERBB2|EGFR|ERBB4	9.4e-08	HSA-8847993	0.508778
228	8	GO Biological Process	Regulation of stress-activated mapk cascade	8.23e-06	MAPK1|FLT4|EGFR|MAP2K1|PINK1|ROR2|AKT1|MYC	1.59e-07	GO:0032872	0.50846
211	7	KEGG Pathways	Human T-cell leukemia virus 1 infection	8.27e-06	MAPK1|NFKBIA|CCND1|MAP2K1|CDC20|AKT1|MYC	1.45e-06	hsa05166	0.508249
25	4	WikiPathways	Relationship between inflammation, COX-2 and EGFR	8.64e-06	MAPK1|EGFR|BRAF|AKT1	9.17e-07	WP4483	0.506349
44	5	GO Biological Process	Positive regulation of cardiac muscle tissue development	8.76e-06	MAPK1|MAPK14|ERBB3|ERBB4|FGFR1	1.7e-07	GO:0055025	0.50575
14	4	GO Molecular Function	Transmembrane-ephrin receptor activity	9.08e-06	EPHA1|EPHA2|EPHB2|EPHA5	1.21e-07	GO:0005005	0.504191
437	10	GO Biological Process	Regulation of dna-binding transcription factor activity	9.68e-06	MAPK1|NFKBIA|MAPK14|KIT|PINK1|PRKCZ|JAK2|ALK|AKT1|EPHA5	1.89e-07	GO:0051090	0.501412
26	4	WikiPathways	Wnt/beta-catenin signaling pathway in leukemia	9.81e-06	CCND1|FLT3|AKT1|MYC	1.06e-06	WP3658	0.500833
26	4	WikiPathways	EPO receptor signaling	9.81e-06	MAPK1|MAP2K1|JAK2|AKT1	1.06e-06	WP581	0.500833
1170	15	GO Biological Process	Cell projection organization	9.86e-06	MAPK1|AURKA|ERBB2|EGFR|EPHA1|CSF1R|KIT|STK11|EPHA2|NEK2|EPHB2|PRKCZ|JAK2|AKT1|EPHA5	1.93e-07	GO:0030030	0.500612
1002	14	GO Biological Process	Embryo development	9.93e-06	MAPK1|KDR|EGFR|FLT1|KIT|MAP2K1|ERBB4|EPHA2|NEK2|TIE1|EPHB2|ROR2|FGFR1|AKT1	1.96e-07	GO:0009790	0.500305
84	6	Reactome Pathways	MyD88 cascade initiated on plasma membrane	1e-05	MAPK1|NFKBIA|MAPK14|MAP2K1|MAP2K3|MAP2K6	1.2e-07	HSA-975871	0.5
563	11	GO Biological Process	Sensory organ development	1.02e-05	MAPK1|EGFR|NTRK2|FLT1|KIT|MERTK|EPHA2|NTRK3|EPHB2|ROR2|FGFR1	2.01e-07	GO:0007423	0.49914
566	11	GO Biological Process	Cell morphogenesis involved in differentiation	1.07e-05	MAPK1|ERBB2|EPHA1|CSF1R|MERTK|MET|STK11|EPHA2|EPHB2|TEK|EPHA5	2.12e-07	GO:0000904	0.497062
157	7	GO Biological Process	Regeneration	1.07e-05	AURKA|CCND1|FLT3|EGFR|ERBB4|ANXA1|JAK2	2.13e-07	GO:0031099	0.497062
93	6	GO Biological Process	Regulation of blood vessel endothelial cell migration	1.07e-05	KDR|MAP2K3|EPHA2|ANXA1|FGFR1|AKT1	2.12e-07	GO:0043535	0.497062
1181	15	GO Biological Process	Cellular response to endogenous stimulus	1.08e-05	MAPK1|FLT3|ERBB2|EGFR|NTRK2|KIT|ERBB4|NTRK3|ROR2|ANXA1|PRKCZ|JAK2|PRKCD|FGFR1|AKT1	2.18e-07	GO:0071495	0.496658
446	10	GO Biological Process	Modulation of chemical synaptic transmission	1.12e-05	MAPK1|EGFR|NTRK2|KIT|CDC20|EPHB2|PINK1|ROR2|PRKCZ|JAK2	2.27e-07	GO:0050804	0.495078
47	5	GO Biological Process	Response to epidermal growth factor	1.13e-05	MAPK1|ERBB2|EGFR|ERBB4|AKT1	2.3e-07	GO:0070849	0.494692
336	9	GO Biological Process	Regulation of vasculature development	1.13e-05	KDR|ERBB2|EPHA1|FLT1|KIT|EPHA2|TIE1|ANXA1|TEK	2.3e-07	GO:1901342	0.494692
841	14	HPO	Morphological abnormality of the gastrointestinal tract	1.14e-05	ZAP70|ERBB3|ERBB2|EGFR|KIT|BRAF|MET|STK11|ROR2|TEK|PRKCD|FGFR1|AKT1|MYC	2.31e-08	HP:0012718	0.49431
15	4	Reactome Pathways	ERBB2 Regulates Cell Motility	1.14e-05	ERBB3|ERBB2|EGFR|ERBB4	1.53e-07	HSA-6785631	0.49431
448	10	GO Biological Process	Embryonic organ development	1.15e-05	MAPK1|KDR|EGFR|KIT|MAP2K1|EPHA2|EPHB2|ROR2|FGFR1|AKT1	2.37e-07	GO:0048568	0.49393
338	9	GO Biological Process	Leukocyte differentiation	1.17e-05	MAPK14|FLT3|ZAP70|CSF1R|KIT|MERTK|STK11|EPHA2|ANXA1	2.42e-07	GO:0002521	0.493181
89	6	Reactome Pathways	TRAF6 mediated induction of NFkB and MAP kinases upon TLR7/8 or 9 activation	1.2e-05	MAPK1|NFKBIA|MAPK14|MAP2K1|MAP2K3|MAP2K6	1.66e-07	HSA-975138	0.492082
1567	17	GO Biological Process	Response to oxygen-containing compound	1.22e-05	MAPK1|NFKBIA|CCND1|MAPK14|EGFR|NTRK2|EPS8|ADRBK1|NTRK3|TIE1|ANXA1|PRKCZ|TEK|JAK2|PRKCD|AKT1|MAP2K6	2.52e-07	GO:1901700	0.491364
28	4	WikiPathways	Nanoparticle-mediated activation of receptor signaling	1.25e-05	MAPK1|MAPK14|EGFR|MAP2K1	1.38e-06	WP2643	0.490309
130	6	WikiPathways	Angiopoietin-like protein 8 regulatory pathway	1.25e-05	MAPK1|MAPK14|MAP2K1|MAP2K3|AKT1|MAP2K6	1.39e-06	WP3915	0.490309
92	6	Reactome Pathways	Toll Like Receptor 3 (TLR3) Cascade	1.28e-05	MAPK1|NFKBIA|MAPK14|MAP2K1|MAP2K3|MAP2K6	2e-07	HSA-168164	0.489279
16	4	Reactome Pathways	PI3K events in ERBB2 signaling	1.28e-05	ERBB3|ERBB2|EGFR|ERBB4	1.9e-07	HSA-1963642	0.489279
49	5	GO Biological Process	Positive regulation of organ growth	1.34e-05	MAPK1|MAPK14|ERBB4|FGFR1|AKT1	2.79e-07	GO:0046622	0.48729
94	6	Reactome Pathways	MyD88:MAL(TIRAP) cascade initiated on plasma membrane	1.4e-05	MAPK1|NFKBIA|MAPK14|MAP2K1|MAP2K3|MAP2K6	2.26e-07	HSA-166058	0.485387
116	7	TISSUES	Carcinoma cell line	1.41e-05	CCND1|ERBB2|EGFR|ALK|FGFR1|AKT1|MYC	2.95e-08	BTO:0000297	0.485078
96	6	Reactome Pathways	TRIF(TICAM1)-mediated TLR4 signaling	1.45e-05	MAPK1|NFKBIA|MAPK14|MAP2K1|MAP2K3|MAP2K6	2.54e-07	HSA-937061	0.483863
30	4	WikiPathways	Extracellular vesicle-mediated signaling in recipient cells	1.56e-05	ERBB2|EGFR|MET|AKT1	1.77e-06	WP2870	0.480688
102	6	GO Biological Process	Positive regulation of cell junction assembly	1.71e-05	KDR|NTRK2|EPHA2|NTRK3|EPHB2|TEK	3.56e-07	GO:1901890	0.4767
510	11	DISEASES	Gastrointestinal system disease	1.72e-05	KDR|ERBB3|ERBB2|EGFR|KIT|BRAF|MET|STK11|JAK2|AKT1|MYC	7.6e-08	DOID:77	0.476447
1230	15	GO Biological Process	Regulation of cell cycle	1.74e-05	AURKA|CCND1|MAPK14|EGFR|MAP2K1|STK11|MAP2K3|NEK2|CDC20|ANXA1|CIT|FGFR1|AKT1|MAP2K6|MYC	3.66e-07	GO:0051726	0.475945
739	12	GO Biological Process	Regulation of cellular response to stress	1.74e-05	MAPK1|FLT4|EGFR|MAP2K1|MET|NTRK3|MCL1|PINK1|ROR2|PRKCD|AKT1|MYC	3.65e-07	GO:0080135	0.475945
51	5	Reactome Pathways	EPH-ephrin mediated repulsion of cells	1.74e-05	EPHA1|EPHA2|EPHB2|EPHA5|EPHB6	3.36e-07	HSA-3928665	0.475945
2389	22	HPO	Abnormality of the digestive system	1.76e-05	MAPK1|NFKBIA|CCND1|ZAP70|ERBB3|ERBB2|EGFR|NTRK2|KIT|BRAF|MAP2K1|MET|STK11|ERBB4|PINK1|ROR2|TEK|JAK2|PRKCD|FGFR1|AKT1|MYC	3.72e-08	HP:0025031	0.475449
203	8	InterPro Domains	Fibronectin type III	1.89e-05	EPHA1|MERTK|EPHA2|TIE1|EPHB2|TEK|EPHA5|EPHB6	6.72e-08	IPR003961	0.472354
133	7	InterPro Domains	Immunoglobulin I-set	1.89e-05	FLT4|KDR|NTRK2|FLT1|NTRK3|ROR2|FGFR1	7.22e-08	IPR013098	0.472354
204	8	InterPro Domains	Fibronectin type III superfamily	1.89e-05	EPHA1|MERTK|EPHA2|TIE1|EPHB2|TEK|EPHA5|EPHB6	6.97e-08	IPR036116	0.472354
173	7	GO Biological Process	Negative regulation of binding	1.9e-05	NFKBIA|AURKA|MET|NEK2|JAK2|PRKCD|AKT1	4.01e-07	GO:0051100	0.472125
32	4	WikiPathways	Signal transduction through IL1R	1.95e-05	NFKBIA|MAPK14|MAP2K3|MAP2K6	2.24e-06	WP4496	0.470997
307	9	SMART Domains	Immunoglobulin	1.99e-05	FLT3|FLT4|KDR|FLT1|CSF1R|KIT|MERTK|NTRK3|TIE1	1.09e-07	SM00409	0.470115
86	6	SMART Domains	Immunoglobulin like	1.99e-05	FLT3|KDR|CSF1R|KIT|TIE1|TEK	1.37e-07	SM00410	0.470115
1070	14	GO Biological Process	Response to nitrogen compound	2.02e-05	MAPK1|NFKBIA|CCND1|MAPK14|FLT3|EGFR|NTRK2|ADRBK1|ANXA1|PRKCZ|TEK|JAK2|PRKCD|AKT1	4.3e-07	GO:1901698	0.469465
141	7	DISEASES	Hepatobiliary disease	2.1e-05	ERBB3|EGFR|BRAF|MET|JAK2|AKT1|MYC	1.06e-07	DOID:3118	0.467778
33	4	WikiPathways	Alpha 6 beta 4 signaling pathway	2.16e-05	MAPK1|MAPK14|PRKCD|AKT1	2.51e-06	WP244	0.466555
33	4	WikiPathways	miRNA regulation of prostate cancer signaling pathways	2.16e-05	MAPK1|NFKBIA|CCND1|MAP2K1	2.51e-06	WP3981	0.466555
33	4	WikiPathways	Resistin as a regulator of inflammation	2.16e-05	MAPK1|NFKBIA|MAPK14|AKT1	2.51e-06	WP4481	0.466555
87	5	KEGG Pathways	Th1 and Th2 cell differentiation	2.26e-05	MAPK1|NFKBIA|MAPK14|ZAP70|JAK2	4.03e-06	hsa04658	0.464589
1994	20	HPO	Abnormality of the mouth	2.33e-05	MAPK1|NFKBIA|FLT4|ZAP70|EGFR|NTRK2|KIT|BRAF|MAP2K1|STK11|ERBB4|MCL1|ROR2|TEK|JAK2|CIT|PRKCD|FGFR1|AKT1|MYC	5.17e-08	HP:0000153	0.463264
2435	22	HPO	Abnormality of the cardiovascular system	2.33e-05	MAPK1|CCND1|FLT4|KDR|ZAP70|ERBB3|EGFR|KIT|BRAF|MERTK|MAP2K1|MET|STK11|NEK2|ROR2|PRKCZ|TEK|JAK2|PRKCD|FGFR1|AKT1|MYC	5.25e-08	HP:0001626	0.463264
107	6	Reactome Pathways	Interleukin-4 and Interleukin-13 signaling	2.35e-05	CCND1|MCL1|ANXA1|JAK2|AKT1|MYC	4.66e-07	HSA-6785807	0.462893
267	8	GO Biological Process	Positive regulation of growth	2.38e-05	MAPK1|MAPK14|ERBB2|EGFR|ERBB4|NTRK3|FGFR1|AKT1	5.09e-07	GO:0045927	0.462342
56	5	GO Biological Process	Positive regulation of blood vessel endothelial cell migration	2.41e-05	KDR|MAP2K3|ANXA1|FGFR1|AKT1	5.18e-07	GO:0043536	0.461798
160	6	KEGG Pathways	JAK-STAT signaling pathway	2.43e-05	CCND1|EGFR|MCL1|JAK2|AKT1|MYC	4.41e-06	hsa04630	0.461439
21	4	Reactome Pathways	Signal transduction by L1	2.43e-05	MAPK1|EGFR|MAP2K1|FGFR1	4.92e-07	HSA-445144	0.461439
386	10	HPO	Edema	2.44e-05	MAPK1|FLT4|ERBB3|KIT|BRAF|MAP2K1|MET|TEK|PRKCD|AKT1	6.13e-08	HP:0000969	0.461261
74	6	HPO	Hypermelanotic macule	2.44e-05	MAPK1|KIT|BRAF|MAP2K1|STK11|TEK	5.91e-08	HP:0001034	0.461261
2919	24	COMPARTMENTS	Cytosol	2.6e-05	MAPK1|NFKBIA|AURKA|CCND1|MAPK14|ZAP70|ERBB2|BRAF|MAP2K1|ADRBK1|STK11|MAP2K3|NEK2|MCL1|CDC20|PINK1|ANXA1|PRKCZ|JAK2|CIT|PRKCD|FGFR1|AKT1|MAP2K6	5.63e-08	GOCC:0005829	0.458503
237	8	GO Cellular Component	Basolateral plasma membrane	2.76e-05	ERBB3|ERBB2|EGFR|MST1R|MET|ERBB4|ANXA1|TEK	2.12e-07	GO:0016323	0.455909
112	6	GO Biological Process	Positive regulation of peptidyl-serine phosphorylation	2.78e-05	EGFR|NTRK2|BRAF|NTRK3|PINK1|AKT1	6.02e-07	GO:0033138	0.455596
22	4	Reactome Pathways	Signaling by ERBB2 TMD/JMD mutants	2.8e-05	ERBB3|ERBB2|EGFR|ERBB4	5.81e-07	HSA-9665686	0.455284
498	10	GO Biological Process	Regulation of cell morphogenesis	2.82e-05	KDR|NTRK2|EPS8|CSF1R|KIT|MAP2K1|STK11|NTRK3|EPHB2|ANXA1	6.12e-07	GO:0022604	0.454975
1446	17	HPO	Abdominal symptom	3.05e-05	CCND1|ZAP70|ERBB3|ERBB2|EGFR|NTRK2|KIT|BRAF|MAP2K1|MET|STK11|ERBB4|PINK1|JAK2|FGFR1|AKT1|MYC	8.01e-08	HP:0011458	0.45157
1098	15	TISSUES	Blood cancer cell	3.15e-05	MAPK1|MAPK14|STK17B|ZAP70|ERBB3|ERBB2|BRAF|STK11|MCL1|ANXA1|JAK2|ALK|PRKCD|AKT1|MYC	8.55e-08	BTO:0000580	0.450169
85	6	TISSUES	Leukemia cell line	3.15e-05	NFKBIA|FLT3|ZAP70|NTRK3|JAK2|MYC	1.28e-07	BTO:0000737	0.450169
949	14	TISSUES	Leukemia cell	3.15e-05	MAPK1|MAPK14|STK17B|ZAP70|ERBB3|ERBB2|BRAF|STK11|MCL1|ANXA1|JAK2|PRKCD|AKT1|MYC	1.01e-07	BTO:0001271	0.450169
12619	49	TISSUES	Whole body	3.15e-05	MAPK1|NFKBIA|AURKA|CCND1|MAPK14|FLT3|FLT4|KDR|STK17B|ZAP70|ERBB3|ERBB2|EGFR|EPHA1|NTRK2|EPS8|FLT1|CSF1R|KIT|BRAF|MERTK|MST1R|MAP2K1|ADRBK1|MET|STK11|ERBB4|MAP2K3|EPHA2|NTRK3|NEK2|MCL1|CDC20|TIE1|EPHB2|PINK1|ANXA1|PRKCZ|TEK|JAK2|ALK|CIT|PRKCD|FGFR1|AKT1|MAP2K6|MYC|EPHA5|EPHB6	8.26e-08	BTO:0001489	0.450169
189	7	GO Biological Process	Positive regulation of vasculature development	3.27e-05	KDR|EPHA1|FLT1|KIT|TIE1|ANXA1|TEK	7.13e-07	GO:1904018	0.448545
189	7	Reactome Pathways	ESR-mediated signaling	3.36e-05	MAPK1|CCND1|EGFR|ERBB4|PRKCZ|AKT1|MYC	7.13e-07	HSA-8939211	0.447366
510	10	GO Biological Process	Regulation of neuron projection development	3.46e-05	NTRK2|MAP2K1|STK11|NTRK3|CDC20|EPHB2|ROR2|ALK|FGFR1|AKT1	7.56e-07	GO:0010975	0.446092
1122	14	GO Biological Process	Plasma membrane bounded cell projection organization	3.46e-05	MAPK1|AURKA|ERBB2|EGFR|EPHA1|CSF1R|KIT|STK11|EPHA2|NEK2|EPHB2|PRKCZ|JAK2|EPHA5	7.56e-07	GO:0120036	0.446092
18	4	SMART Domains	Furin-like repeats	3.46e-05	ERBB3|ERBB2|EGFR|ERBB4	2.86e-07	SM00261	0.446092
1906	18	GO Biological Process	Positive regulation of macromolecule biosynthetic process	3.47e-05	MAPK1|NFKBIA|MAPK14|KDR|ERBB2|EGFR|MAP2K1|MET|ERBB4|MAP2K3|NEK2|PINK1|ROR2|JAK2|FGFR1|AKT1|MAP2K6|MYC	7.65e-07	GO:0010557	0.445967
1469	17	HPO	Abnormality of the nose	3.56e-05	MAPK1|NFKBIA|FLT4|ZAP70|KIT|BRAF|MERTK|MAP2K1|STK11|NEK2|PINK1|ROR2|JAK2|CIT|PRKCD|FGFR1|AKT1	1e-07	HP:0000366	0.444855
391	9	GO Biological Process	Positive regulation of cell projection organization	3.6e-05	NTRK2|EPS8|KIT|MAP2K1|STK11|NTRK3|ROR2|ALK|FGFR1	7.95e-07	GO:0031346	0.44437
956	13	GO Biological Process	Regulation of cell development	3.6e-05	AURKA|NTRK2|KIT|MAP2K1|STK11|ERBB4|NTRK3|CDC20|EPHB2|ROR2|ALK|FGFR1|AKT1	7.96e-07	GO:0060284	0.44437
160	6	WikiPathways	Epithelial to mesenchymal transition in colorectal cancer	3.64e-05	MAPK1|MAPK14|MAP2K1|MAP2K3|AKT1|MAP2K6	4.41e-06	WP4239	0.44389
24	4	Reactome Pathways	RHO GTPases Activate NADPH Oxidases	3.66e-05	MAPK1|MAPK14|PRKCZ|PRKCD	7.92e-07	HSA-5668599	0.443652
24	4	Reactome Pathways	Estrogen-dependent nuclear events downstream of ESR-membrane signaling	3.66e-05	MAPK1|CCND1|EGFR|AKT1	7.92e-07	HSA-9634638	0.443652
218	8	HPO	Weight loss	3.79e-05	CCND1|ERBB3|ERBB2|KIT|MET|STK11|JAK2|AKT1	1.14e-07	HP:0001824	0.442136
142	7	HPO	Neoplasm of the nervous system	3.79e-05	ERBB2|KIT|BRAF|TEK|ALK|FGFR1|AKT1	1.11e-07	HP:0004375	0.442136
39	4	WikiPathways	Kisspeptin/kisspeptin receptor system in the ovary	3.79e-05	MAPK1|MAP2K1|PRKCD|AKT1	4.64e-06	WP4871	0.442136
14	4	HPO	Multiple lentigines	3.86e-05	MAPK1|BRAF|MAP2K1|STK11	1.21e-07	HP:0001003	0.441341
221	8	HPO	Neoplasm of the gastrointestinal tract	3.91e-05	ERBB3|ERBB2|KIT|BRAF|MET|STK11|PRKCD|AKT1	1.26e-07	HP:0007378	0.440782
673	12	HPO	Abnormal intestine morphology	3.96e-05	ZAP70|ERBB3|ERBB2|KIT|BRAF|MET|STK11|TEK|PRKCD|FGFR1|AKT1|MYC	1.36e-07	HP:0002242	0.44023
63	5	Reactome Pathways	MAP kinase activation	3.97e-05	MAPK1|MAPK14|MAP2K1|MAP2K3|MAP2K6	8.95e-07	HSA-450294	0.440121
25	4	Reactome Pathways	Signaling by ERBB2 KD Mutants	3.98e-05	ERBB3|ERBB2|EGFR|ERBB4	9.17e-07	HSA-9664565	0.440012
1176	15	TISSUES	Placenta	4.03e-05	CCND1|MAPK14|FLT4|KDR|ERBB3|EGFR|FLT1|CSF1R|KIT|MCL1|ANXA1|PRKCZ|TEK|FGFR1|MYC	2.07e-07	BTO:0001078	0.439469
16	4	TISSUES	Non-small cell lung cancer cell line	4.03e-05	EGFR|ALK|FGFR1|AKT1	1.9e-07	BTO:0002553	0.439469
967	13	GO Biological Process	Animal organ morphogenesis	4.05e-05	MAPK1|MAPK14|EGFR|NTRK2|CSF1R|BRAF|MAP2K1|EPHA2|EPHB2|ROR2|TEK|FGFR1|MYC	9.04e-07	GO:0009887	0.439254
196	7	GO Biological Process	Positive regulation of peptidyl-tyrosine phosphorylation	4.05e-05	FLT3|ERBB3|NTRK2|CSF1R|KIT|ERBB4|JAK2	9.02e-07	GO:0050731	0.439254
3124	23	GO Biological Process	Negative regulation of metabolic process	4.22e-05	AURKA|CCND1|MAPK14|KDR|EGFR|EPHA1|NTRK2|MERTK|MAP2K1|MET|STK11|EPHA2|NTRK3|MCL1|EPHB2|PINK1|ANXA1|PRKCZ|PRKCD|FGFR1|AKT1|MAP2K6|MYC	9.52e-07	GO:0009892	0.437469
660	11	GO Biological Process	Positive regulation of apoptotic process	4.22e-05	DAPK2|STK17B|NTRK3|MCL1|PINK1|ANXA1|JAK2|PRKCD|AKT1|MAP2K6|MYC	9.46e-07	GO:0043065	0.437469
971	13	GO Biological Process	Regulation of cellular component biogenesis	4.22e-05	KDR|EPHA1|NTRK2|EPS8|KIT|MET|EPHA2|NTRK3|EPHB2|PINK1|PRKCZ|TEK|PRKCD	9.46e-07	GO:0044087	0.437469
1512	17	HPO	Abnormality of body weight	4.3e-05	CCND1|ZAP70|ERBB3|ERBB2|NTRK2|KIT|BRAF|MERTK|MAP2K1|MET|STK11|NEK2|JAK2|CIT|PRKCD|FGFR1|AKT1	1.52e-07	HP:0004323	0.436653
43	5	HPO	Neoplasm of the lung	4.3e-05	ERBB2|EGFR|BRAF|STK11|AKT1	1.53e-07	HP:0100526	0.436653
101	5	KEGG Pathways	Th17 cell differentiation	4.38e-05	MAPK1|NFKBIA|MAPK14|ZAP70|JAK2	8.08e-06	hsa04659	0.435853
102	5	KEGG Pathways	C-type lectin receptor signaling pathway	4.51e-05	MAPK1|NFKBIA|MAPK14|PRKCD|AKT1	8.45e-06	hsa04625	0.434582
26	4	GO Biological Process	Positive regulation of cardiac muscle cell proliferation	4.65e-05	MAPK1|MAPK14|ERBB4|FGFR1	1.06e-06	GO:0060045	0.433255
103	5	KEGG Pathways	Parathyroid hormone synthesis, secretion and action	4.65e-05	MAPK1|EGFR|BRAF|MAP2K1|FGFR1	8.85e-06	hsa04928	0.433255
307	8	UniProt Keywords	Chromosomal rearrangement	4.78e-05	CCND1|ERBB2|BRAF|MET|JAK2|ALK|FGFR1|MYC	1.41e-06	KW-0160	0.432057
532	10	GO Biological Process	Response to wounding	4.83e-05	MAPK1|AURKA|KDR|ERBB3|ERBB2|EGFR|MERTK|NTRK3|JAK2|PRKCD	1.1e-06	GO:0009611	0.431605
42	4	WikiPathways	TNF-related weak inducer of apoptosis (TWEAK) signaling pathway	4.92e-05	MAPK1|NFKBIA|MAPK14|AKT1	6.1e-06	WP2036	0.430803
42	4	WikiPathways	Neural crest cell migration in cancer	4.92e-05	NTRK2|EPHB2|AKT1|EPHB6	6.1e-06	WP4565	0.430803
42	4	WikiPathways	IL-2 signaling pathway	4.92e-05	MAPK1|MAP2K1|AKT1|MYC	6.1e-06	WP49	0.430803
987	13	GO Biological Process	Response to organonitrogen compound	4.94e-05	MAPK1|NFKBIA|CCND1|MAPK14|FLT3|EGFR|NTRK2|ANXA1|PRKCZ|TEK|JAK2|PRKCD|AKT1	1.13e-06	GO:0010243	0.430627
988	13	GO Biological Process	Central nervous system development	4.98e-05	MAPK1|ERBB2|EGFR|NTRK2|CSF1R|MAP2K1|ERBB4|EPHB2|ROR2|ALK|FGFR1|AKT1|EPHA5	1.15e-06	GO:0007417	0.430277
91	6	HPO	Failure to thrive in infancy	5e-05	ERBB3|ERBB2|BRAF|MAP2K1|PRKCD|FGFR1	1.88e-07	HP:0001531	0.430103
233	8	HPO	Hematological neoplasm	5e-05	CCND1|FLT3|ZAP70|KIT|BRAF|JAK2|PRKCD|MYC	1.87e-07	HP:0004377	0.430103
235	8	HPO	Abnormal large intestine morphology	5.05e-05	ZAP70|KIT|BRAF|MET|STK11|TEK|PRKCD|AKT1	1.99e-07	HP:0002250	0.429671
676	11	GO Biological Process	Regulation of mitotic cell cycle	5.15e-05	AURKA|CCND1|EGFR|MAP2K1|MAP2K3|NEK2|CDC20|ANXA1|FGFR1|AKT1|MAP2K6	1.19e-06	GO:0007346	0.428819
828	12	GO Biological Process	Regulation of neurogenesis	5.15e-05	NTRK2|KIT|MAP2K1|STK11|ERBB4|NTRK3|CDC20|EPHB2|ROR2|ALK|FGFR1|AKT1	1.19e-06	GO:0050767	0.428819
538	10	GO Biological Process	Response to inorganic substance	5.22e-05	MAPK1|CCND1|KDR|EGFR|KIT|BRAF|PINK1|ANXA1|PRKCD|AKT1	1.22e-06	GO:0010035	0.428233
3	3	TISSUES	BT-474 cell	5.22e-05	ERBB3|ERBB2|EGFR	3.29e-07	BTO:0001932	0.428233
237	8	InterPro Domains	Immunoglobulin subtype 2	5.3e-05	FLT4|KDR|NTRK2|FLT1|CSF1R|KIT|ROR2|FGFR1	2.12e-07	IPR003598	0.427572
68	5	GO Biological Process	Positive regulation of tyrosine phosphorylation of stat protein	5.47e-05	FLT3|CSF1R|KIT|ERBB4|JAK2	1.28e-06	GO:0042531	0.426201
303	8	GO Biological Process	Regulation of angiogenesis	5.47e-05	KDR|ERBB2|EPHA1|FLT1|EPHA2|TIE1|ANXA1|TEK	1.28e-06	GO:0045765	0.426201
2181	20	HPO	Growth abnormality	5.59e-05	MAPK1|CCND1|FLT4|ZAP70|ERBB3|ERBB2|NTRK2|KIT|BRAF|MERTK|MAP2K1|MET|STK11|NEK2|ROR2|JAK2|CIT|PRKCD|FGFR1|AKT1	2.26e-07	HP:0001507	0.425259
4349	27	UniProt Keywords	Glycoprotein	5.63e-05	FLT3|FLT4|KDR|ERBB3|ERBB2|EGFR|EPHA1|NTRK2|FLT1|CSF1R|KIT|MERTK|MST1R|MET|ERBB4|EPHA2|NTRK3|TIE1|EPHB2|ROR2|TEK|ALK|FGFR1|AKT1|MYC|EPHA5|EPHB6	1.75e-06	KW-0325	0.424949
6	3	Reactome Pathways	Negative feedback regulation of MAPK pathway	5.64e-05	MAPK1|BRAF|MAP2K1	1.38e-06	HSA-5674499	0.424872
44	4	WikiPathways	Interleukin-11 signaling pathway	5.65e-05	MAPK1|MAP2K1|JAK2|AKT1	7.25e-06	WP2332	0.424795
17	4	InterPro Domains	Furin-like repeat	5.67e-05	ERBB3|ERBB2|EGFR|ERBB4	2.35e-07	IPR006212	0.424642
12	3	WikiPathways	MAPK and NFkB signaling pathways inhibited by Yersinia YopJ	5.68e-05	MAPK1|NFKBIA|MAP2K6	7.37e-06	WP3849	0.424565
6	3	GO Biological Process	Response to uv-a	5.79e-05	CCND1|EGFR|AKT1	1.38e-06	GO:0070141	0.423732
547	10	GO Biological Process	Positive regulation of nervous system development	5.91e-05	NTRK2|KIT|MAP2K1|STK11|NTRK3|CDC20|EPHB2|ROR2|ALK|FGFR1	1.41e-06	GO:0051962	0.422841
15024	51	GO Biological Process	Cellular process	6.03e-05	MAPK1|NFKBIA|AURKA|CCND1|MAPK14|FLT3|DAPK2|FLT4|KDR|STK17B|ZAP70|ERBB3|ERBB2|EGFR|EPHA1|NTRK2|EPS8|FLT1|CSF1R|KIT|BRAF|MERTK|MST1R|MAP2K1|ADRBK1|MET|STK11|ERBB4|MAP2K3|EPHA2|NTRK3|NEK2|MCL1|CDC20|TIE1|EPHB2|PINK1|ROR2|ANXA1|PRKCZ|TEK|JAK2|ALK|CIT|PRKCD|FGFR1|AKT1|MAP2K6|MYC|EPHA5|EPHB6	1.44e-06	GO:0009987	0.421968
421	9	GO Biological Process	Axon development	6.03e-05	MAPK1|ERBB2|EPHA1|CSF1R|STK11|EPHA2|EPHB2|JAK2|EPHA5	1.45e-06	GO:0061564	0.421968
577	11	HPO	Abnormality of the lymphatic system	6.2e-05	CCND1|FLT4|ZAP70|KIT|BRAF|STK11|JAK2|PRKCD|FGFR1|AKT1|MYC	2.56e-07	HP:0100763	0.420761
423	9	GO Biological Process	Positive regulation of cell adhesion	6.23e-05	KDR|ZAP70|ERBB2|EPHA1|ANXA1|PRKCZ|TEK|JAK2|AKT1	1.5e-06	GO:0045785	0.420551
580	11	HPO	Sign or symptom	6.37e-05	CCND1|ERBB3|ERBB2|KIT|MET|STK11|ERBB4|JAK2|FGFR1|AKT1|MYC	2.7e-07	EFO:0003765	0.419586
849	12	GO Biological Process	Response to hormone	6.39e-05	MAPK1|CCND1|FLT3|EGFR|KIT|NTRK3|ANXA1|PRKCZ|TEK|JAK2|PRKCD|AKT1	1.55e-06	GO:0009725	0.41945
134	6	Reactome Pathways	Signaling by NTRKs	6.39e-05	MAPK1|MAPK14|NTRK2|BRAF|MAP2K1|NTRK3	1.64e-06	HSA-166520	0.41945
1197	14	Reactome Pathways	Generic Transcription Pathway	6.39e-05	MAPK1|AURKA|CCND1|MAPK14|ERBB2|EGFR|CSF1R|KIT|MET|STK11|PINK1|AKT1|MAP2K6|MYC	1.62e-06	HSA-212436	0.41945
29	4	GO Biological Process	ERK1 and ERK2 cascade	6.46e-05	MAPK1|KDR|MAP2K1|MYC	1.57e-06	GO:0070371	0.418977
46	4	WikiPathways	Aryl hydrocarbon receptor Netpath	6.51e-05	MAPK1|EGFR|MAP2K1|MYC	8.54e-06	WP2586	0.418642
2005	18	GO Biological Process	Positive regulation of cellular biosynthetic process	6.55e-05	MAPK1|NFKBIA|MAPK14|ERBB2|EGFR|MAP2K1|MET|ERBB4|MAP2K3|NEK2|PINK1|ROR2|ANXA1|JAK2|PRKCD|FGFR1|AKT1|MYC	1.59e-06	GO:0031328	0.418376
19	4	DISEASES	Lung non-small cell carcinoma	6.57e-05	ERBB2|EGFR|ALK|AKT1	3.46e-07	DOID:3908	0.418243
556	10	GO Biological Process	Positive regulation of cell development	6.66e-05	AURKA|NTRK2|KIT|MAP2K1|STK11|NTRK3|EPHB2|ROR2|ALK|FGFR1	1.63e-06	GO:0010720	0.417653
134	6	GO Biological Process	Regulation of endothelial cell proliferation	6.69e-05	FLT4|KDR|FLT1|TEK|FGFR1|AKT1	1.64e-06	GO:0001936	0.417457
13	3	WikiPathways	Mammary gland development pathway - Puberty (Stage 2 of 4)	6.82e-05	CCND1|ERBB2|MYC	9.05e-06	WP2814	0.416622
5591	31	GO Biological Process	Localization	7.05e-05	MAPK1|NFKBIA|AURKA|CCND1|MAPK14|KDR|ZAP70|EGFR|NTRK2|EPS8|FLT1|KIT|BRAF|MERTK|MAP2K1|ADRBK1|STK11|ERBB4|EPHA2|NTRK3|NEK2|MCL1|PINK1|ROR2|ANXA1|PRKCZ|TEK|PRKCD|FGFR1|AKT1|MYC	1.73e-06	GO:0051179	0.415181
316	8	GO Biological Process	Leukocyte migration	7.07e-05	ZAP70|EPS8|FLT1|KIT|MERTK|ROR2|ANXA1|TEK	1.74e-06	GO:0050900	0.415058
2481	20	GO Biological Process	Immune system process	7.17e-05	MAPK1|MAPK14|FLT3|KDR|ZAP70|EPS8|FLT1|CSF1R|KIT|MERTK|MST1R|MAP2K1|STK11|EPHA2|ROR2|ANXA1|TEK|JAK2|PRKCD|AKT1	1.77e-06	GO:0002376	0.414448
74	5	Reactome Pathways	Extra-nuclear estrogen signaling	7.21e-05	MAPK1|CCND1|EGFR|PRKCZ|AKT1	1.89e-06	HSA-9009391	0.414206
105	5	WikiPathways	Senescence and autophagy in cancer	7.21e-05	MAPK1|MAPK14|BRAF|MAP2K1|MAP2K3	9.68e-06	WP615	0.414206
1400	15	GO Biological Process	Reproductive process	7.45e-05	MAPK1|AURKA|CCND1|MAPK14|EGFR|KIT|MERTK|MST1R|MAP2K1|STK11|NEK2|ROR2|ANXA1|AKT1|MAP2K6	1.85e-06	GO:0022414	0.412784
105	6	DISEASES	Lymphatic system cancer	7.63e-05	CCND1|ZAP70|KIT|ALK|AKT1|MYC	4.19e-07	DOID:0060073	0.411748
611	11	DISEASES	Immune system disease	7.63e-05	CCND1|FLT4|ZAP70|ERBB3|KIT|BRAF|MAP2K1|ALK|PRKCD|AKT1|MYC	4.48e-07	DOID:2914	0.411748
3	3	InterPro Domains	VEGFR-2, Transmembrane domain	7.69e-05	FLT4|KDR|FLT1	3.29e-07	IPR041348	0.411407
3470	25	HPO	Abnormality of the nervous system	7.71e-05	MAPK1|FLT4|ZAP70|ERBB3|ERBB2|NTRK2|CSF1R|KIT|BRAF|MERTK|MAP2K1|MET|STK11|ERBB4|NEK2|PINK1|ROR2|PRKCZ|TEK|JAK2|ALK|CIT|PRKCD|FGFR1|AKT1	3.42e-07	HP:0000707	0.411295
3304	23	UniProt Keywords	Disulfide bond	7.91e-05	FLT3|FLT4|KDR|ERBB3|ERBB2|EGFR|NTRK2|FLT1|CSF1R|KIT|MERTK|MST1R|MET|ERBB4|EPHA2|NTRK3|TIE1|EPHB2|ROR2|ANXA1|TEK|FGFR1|AKT1	2.57e-06	KW-1015	0.410182
116	5	KEGG Pathways	Sphingolipid signaling pathway	7.95e-05	MAPK1|MAPK14|MAP2K1|PRKCZ|AKT1	1.54e-05	hsa04071	0.409963
49	4	WikiPathways	IL-3 signaling pathway	7.96e-05	MAPK1|MAP2K1|JAK2|AKT1	1.08e-05	WP286	0.409909
49	4	WikiPathways	Hepatitis C and hepatocellular carcinoma	7.96e-05	CCND1|MAPK14|AKT1|MYC	1.08e-05	WP3646	0.409909
75	5	GO Biological Process	Peripheral nervous system development	8.07e-05	ERBB3|ERBB2|NTRK2|NTRK3|AKT1	2.02e-06	GO:0007422	0.409313
571	10	GO Biological Process	Negative regulation of cell cycle	8.21e-05	AURKA|CCND1|MAPK14|EGFR|MAP2K1|STK11|NEK2|CDC20|MAP2K6|MYC	2.06e-06	GO:0045786	0.408566
172	7	HPO	Abdominal pain	8.33e-05	ERBB3|ERBB2|KIT|MET|STK11|JAK2|MYC	3.86e-07	HP:0002027	0.407935
172	7	HPO	Neoplasm of the skin	8.33e-05	FLT4|KIT|BRAF|STK11|PRKCD|FGFR1|AKT1	3.86e-07	HP:0008069	0.407935
193	7	SMART Domains	Immunoglobulin C-2 Type	8.47e-05	FLT4|KDR|FLT1|CSF1R|KIT|ROR2|FGFR1	8.16e-07	SM00408	0.407212
110	5	WikiPathways	DNA damage response (only ATM dependent)	8.67e-05	MAPK1|CCND1|ERBB2|AKT1|MYC	1.2e-05	WP710	0.406198
119	5	KEGG Pathways	Thyroid hormone signaling pathway	8.82e-05	MAPK1|CCND1|MAP2K1|AKT1|MYC	1.73e-05	hsa04919	0.405453
32	4	GO Biological Process	Activation of protein kinase b activity	8.9e-05	NTRK3|PINK1|PRKCZ|AKT1	2.24e-06	GO:0032148	0.405061
32	4	GO Biological Process	ERBB2 signaling pathway	8.9e-05	ERBB3|ERBB2|EGFR|ERBB4	2.24e-06	GO:0038128	0.405061
120	5	KEGG Pathways	Oocyte meiosis	9.03e-05	MAPK1|AURKA|MAPK14|MAP2K1|CDC20	1.8e-05	hsa04114	0.404431
1055	13	GO Biological Process	Cellular response to oxygen-containing compound	9.3e-05	MAPK1|NFKBIA|MAPK14|EGFR|NTRK2|ADRBK1|NTRK3|ANXA1|PRKCZ|JAK2|PRKCD|AKT1|MAP2K6	2.36e-06	GO:1901701	0.403152
15	3	WikiPathways	ERK pathway in Huntingtons disease	9.38e-05	MAPK1|EGFR|NTRK2	1.31e-05	WP3853	0.40278
144	6	GO Biological Process	Stress-activated protein kinase signaling cascade	9.63e-05	MAPK1|MAPK14|MAP2K1|MAP2K3|ROR2|MAP2K6	2.45e-06	GO:0031098	0.401637
1638	17	HPO	Abnormality of the respiratory system	9.72e-05	NFKBIA|FLT4|ZAP70|ERBB3|ERBB2|EGFR|KIT|BRAF|MET|STK11|ERBB4|ROR2|TEK|JAK2|PRKCD|FGFR1|AKT1	4.7e-07	HP:0002086	0.401233
79	5	GO Biological Process	Phosphatidylinositol-mediated signaling	0.0001	ERBB3|ERBB2|CSF1R|FGFR1|AKT1	2.57e-06	GO:0048015	0.4
109	6	HPO	Nevus	0.0001	BRAF|STK11|ROR2|TEK|FGFR1|AKT1	5.17e-07	HP:0003764	0.4
34	4	Reactome Pathways	Signalling to ERKs	0.0001	MAPK1|MAPK14|BRAF|MAP2K1	2.8e-06	HSA-187687	0.4
8	3	Reactome Pathways	VEGF binds to VEGFR leading to receptor dimerization	0.0001	FLT4|KDR|FLT1	2.69e-06	HSA-195399	0.4
53	4	WikiPathways	Cardiac progenitor differentiation	0.0001	MAPK14|KDR|KIT|ROR2	1.45e-05	WP2406	0.4
53	4	WikiPathways	Interferon type I signaling pathways	0.0001	MAPK14|ZAP70|MAP2K3|MAP2K6	1.45e-05	WP585	0.4
1045	14	COMPARTMENTS	Cell junction	0.00011	MAPK1|KDR|EGFR|NTRK2|EPS8|FLT1|MAP2K1|ERBB4|EPHA2|EPHB2|ANXA1|PRKCZ|TEK|JAK2	3.24e-07	GOCC:0030054	0.395861
18	4	COMPARTMENTS	BCL-2 complex	0.00011	CCND1|MCL1|AKT1|MYC	2.86e-07	GOCC:0097148	0.395861
34	4	GO Biological Process	Lipopolysaccharide-mediated signaling pathway	0.00011	MAPK1|NFKBIA|MAPK14|AKT1	2.8e-06	GO:0031663	0.395861
1275	15	HPO	Decreased body weight	0.00011	CCND1|ZAP70|ERBB3|ERBB2|NTRK2|KIT|BRAF|MAP2K1|MET|STK11|JAK2|CIT|PRKCD|FGFR1|AKT1	5.76e-07	HP:0004325	0.395861
35	4	Reactome Pathways	Transcriptional regulation by the AP-2 (TFAP2) family of transcription factors	0.00011	ERBB2|EGFR|KIT|MYC	3.12e-06	HSA-8864260	0.395861
205	7	SMART Domains	Serine/Threonine protein kinases, catalytic domain	0.00011	AURKA|STK17B|STK11|NEK2|PRKCZ|CIT|PRKCD	1.21e-06	SM00220	0.395861
2593	21	TISSUES	Internal female genital organ	0.00011	AURKA|CCND1|MAPK14|FLT4|KDR|ERBB3|EGFR|EPS8|FLT1|CSF1R|KIT|BRAF|STK11|MCL1|CDC20|ANXA1|PRKCZ|TEK|FGFR1|AKT1|MYC	7.85e-07	BTO:0003099	0.395861
116	5	WikiPathways	Spinal cord injury	0.00011	MAPK1|CCND1|EGFR|ANXA1|MYC	1.54e-05	WP2431	0.395861
118	5	WikiPathways	Osteoblast differentiation and related diseases	0.00011	MAPK1|MAPK14|PRKCZ|PRKCD|FGFR1	1.67e-05	WP4787	0.395861
56	5	InterPro Domains	AGC-kinase, C-terminal	0.00012	ADRBK1|PRKCZ|CIT|PRKCD|AKT1	5.18e-07	IPR000961	0.392082
218	6	KEGG Pathways	Shigellosis	0.00012	MAPK1|NFKBIA|MAPK14|EGFR|PRKCD|AKT1	2.43e-05	hsa05131	0.392082
119	5	WikiPathways	Fragile X syndrome	0.00012	MAPK1|NTRK2|BRAF|MAP2K1|AKT1	1.73e-05	WP4549	0.392082
348	8	GO Biological Process	Regulation of actin cytoskeleton organization	0.00013	EPHA1|EPS8|CSF1R|MET|NTRK3|TEK|PRKCD|EPHA5	3.51e-06	GO:0032956	0.388606
36	4	GO Biological Process	Positive regulation of g1/s transition of mitotic cell cycle	0.00013	CCND1|EGFR|ANXA1|AKT1	3.46e-06	GO:1900087	0.388606
59	5	HPO	Lymphedema	0.00013	MAPK1|FLT4|BRAF|MAP2K1|AKT1	6.6e-07	HP:0001004	0.388606
59	5	HPO	Intestinal obstruction	0.00013	ERBB3|ERBB2|KIT|STK11|MYC	6.6e-07	HP:0005214	0.388606
60	5	HPO	Neoplasm of the stomach	0.00013	ERBB2|KIT|BRAF|STK11|AKT1	7.13e-07	HP:0006753	0.388606
132	5	KEGG Pathways	Apoptosis	0.00013	MAPK1|NFKBIA|MAP2K1|MCL1|AKT1	2.8e-05	hsa04210	0.388606
130	5	KEGG Pathways	Fluid shear stress and atherosclerosis	0.00013	MAPK14|KDR|PRKCZ|AKT1|MAP2K6	2.61e-05	hsa05418	0.388606
4210	26	GO Biological Process	Regulation of biosynthetic process	0.00014	MAPK1|NFKBIA|CCND1|MAPK14|KDR|ERBB2|EGFR|KIT|MAP2K1|MET|ERBB4|MAP2K3|NTRK3|NEK2|PINK1|ROR2|ANXA1|PRKCZ|JAK2|ALK|PRKCD|FGFR1|AKT1|MAP2K6|MYC|EPHA5	3.59e-06	GO:0009889	0.385387
37	4	GO Biological Process	Schwann cell differentiation	0.00014	ERBB3|NTRK2|NTRK3|AKT1	3.82e-06	GO:0014037	0.385387
244	7	GO Biological Process	Cellular response to oxidative stress	0.00014	MAPK1|EGFR|PINK1|ANXA1|JAK2|PRKCD|AKT1	3.7e-06	GO:0034599	0.385387
156	6	GO Biological Process	Positive regulation of mitotic cell cycle	0.00014	AURKA|CCND1|EGFR|ANXA1|FGFR1|AKT1	3.83e-06	GO:0045931	0.385387
7	3	GO Molecular Function	Vascular endothelial growth factor binding	0.00014	FLT4|KDR|FLT1	1.96e-06	GO:0038085	0.385387
61	5	HPO	Subcutaneous nodule	0.00014	KIT|BRAF|TEK|FGFR1|AKT1	7.7e-07	HP:0001482	0.385387
133	5	KEGG Pathways	Insulin signaling pathway	0.00014	MAPK1|BRAF|MAP2K1|PRKCZ|AKT1	2.9e-05	hsa04910	0.385387
133	5	KEGG Pathways	Estrogen signaling pathway	0.00014	MAPK1|EGFR|MAP2K1|PRKCD|AKT1	2.9e-05	hsa04915	0.385387
13853	50	COMPARTMENTS	Cellular anatomical entity	0.00015	MAPK1|NFKBIA|AURKA|CCND1|MAPK14|FLT3|DAPK2|FLT4|KDR|STK17B|ZAP70|ERBB3|ERBB2|EGFR|EPHA1|NTRK2|EPS8|FLT1|CSF1R|KIT|BRAF|MERTK|MST1R|MAP2K1|ADRBK1|MET|STK11|ERBB4|MAP2K3|EPHA2|NTRK3|NEK2|MCL1|CDC20|EPHB2|PINK1|ROR2|ANXA1|PRKCZ|TEK|JAK2|ALK|CIT|PRKCD|FGFR1|AKT1|MAP2K6|MYC|EPHA5|EPHB6	5.08e-07	GOCC:0110165	0.382391
479	9	GO Biological Process	Positive regulation of neurogenesis	0.00015	NTRK2|KIT|MAP2K1|STK11|NTRK3|EPHB2|ROR2|ALK|FGFR1	4.07e-06	GO:0050769	0.382391
27	4	TISSUES	Breast cancer cell line	0.00015	ERBB3|ERBB2|EGFR|AKT1	1.21e-06	BTO:0000356	0.382391
60	4	WikiPathways	T-cell antigen receptor (TCR) pathway during Staphylococcus aureus infection	0.00015	NFKBIA|ZAP70|MAP2K1|AKT1	2.29e-05	WP3863	0.382391
38	4	GO Biological Process	Protein kinase b signaling	0.00016	KDR|MERTK|EPHA2|AKT1	4.22e-06	GO:0043491	0.379588
63	5	HPO	Anorexia	0.00016	CCND1|KIT|MET|STK11|JAK2	8.95e-07	HP:0002039	0.379588
67	4	KEGG Pathways	Epithelial cell signaling in Helicobacter pylori infection	0.00016	NFKBIA|MAPK14|EGFR|MET	3.46e-05	hsa05120	0.379588
61	4	WikiPathways	Notch signaling pathway (Netpath)	0.00016	CCND1|JAK2|AKT1|MYC	2.44e-05	WP61	0.379588
19	3	WikiPathways	Serotonin receptor 4/6/7 and NR3C signaling	0.00016	MAPK1|BRAF|MAP2K1	2.46e-05	WP734	0.379588
3976	25	GO Biological Process	Regulation of macromolecule biosynthetic process	0.00017	MAPK1|NFKBIA|CCND1|MAPK14|KDR|ERBB2|EGFR|KIT|MAP2K1|MET|ERBB4|MAP2K3|NTRK3|NEK2|PINK1|ROR2|PRKCZ|JAK2|ALK|PRKCD|FGFR1|AKT1|MAP2K6|MYC|EPHA5	4.66e-06	GO:0010556	0.376955
2876	22	HPO	Abnormality of the eye	0.00018	MAPK1|FLT4|ERBB3|EGFR|NTRK2|FLT1|CSF1R|KIT|BRAF|MERTK|MAP2K1|STK11|EPHA2|NEK2|PINK1|ROR2|TEK|JAK2|CIT|PRKCD|FGFR1|AKT1	9.89e-07	HP:0000478	0.374473
26	4	HPO	Cavernous hemangioma	0.00018	BRAF|MAP2K1|TEK|AKT1	1.06e-06	HP:0001048	0.374473
119	6	InterPro Domains	Sterile alpha motif/pointed domain superfamily	0.00018	EPHA1|EPS8|EPHA2|EPHB2|EPHA5|EPHB6	8.45e-07	IPR013761	0.374473
69	4	KEGG Pathways	Adipocytokine signaling pathway	0.00018	NFKBIA|STK11|JAK2|AKT1	3.86e-05	hsa04920	0.374473
70	4	KEGG Pathways	Leishmaniasis	0.00018	MAPK1|NFKBIA|MAPK14|JAK2	4.08e-05	hsa05140	0.374473
1956	17	Reactome Pathways	Immune System	0.00018	MAPK1|NFKBIA|CCND1|MAPK14|FLT3|ZAP70|CSF1R|MAP2K1|MAP2K3|MCL1|CDC20|ANXA1|JAK2|PRKCD|AKT1|MAP2K6|MYC	5.38e-06	HSA-168256	0.374473
41	4	Reactome Pathways	Signaling by RAF1 mutants	0.00018	MAPK1|BRAF|MAP2K1|JAK2	5.58e-06	HSA-9656223	0.374473
633	10	GO Biological Process	Positive regulation of organelle organization	0.00019	MAPK1|AURKA|KDR|EPHA1|MET|NTRK3|NEK2|PINK1|ANXA1|TEK	5.07e-06	GO:0010638	0.372125
257	7	GO Biological Process	Telencephalon development	0.00019	EGFR|NTRK2|CSF1R|ERBB4|EPHB2|ALK|EPHA5	5.16e-06	GO:0021537	0.372125
984	13	HPO	Increased inflammatory response	0.00019	MAPK1|FLT4|ZAP70|EGFR|KIT|BRAF|MET|ROR2|TEK|JAK2|PRKCD|FGFR1|AKT1	1.1e-06	HP:0012649	0.372125
11	3	Reactome Pathways	Uptake and function of anthrax toxins	0.00019	MAP2K1|MAP2K3|MAP2K6	5.91e-06	HSA-5210891	0.372125
41	4	GO Biological Process	Positive regulation of protein import into nucleus	0.0002	MAPK1|MAPK14|JAK2|PRKCD	5.58e-06	GO:0042307	0.369897
411	9	HPO	Abnormal bleeding	0.0002	MAPK1|KIT|MET|STK11|TEK|JAK2|PRKCD|AKT1|MYC	1.19e-06	HP:0001892	0.369897
1168	14	HPO	Abnormal cardiovascular system physiology	0.0002	MAPK1|FLT4|KIT|BRAF|MAP2K1|MET|STK11|ROR2|PRKCZ|TEK|JAK2|FGFR1|AKT1|MYC	1.21e-06	HP:0011025	0.369897
147	5	KEGG Pathways	Phospholipase D signaling pathway	0.0002	MAPK1|EGFR|KIT|MAP2K1|AKT1	4.61e-05	hsa04072	0.369897
656	11	COMPARTMENTS	Endosome	0.00021	MAPK1|FLT3|KDR|ERBB2|EGFR|NTRK2|FLT1|MAP2K1|ANXA1|JAK2|PRKCD	8.92e-07	GOCC:0005768	0.367778
94	5	GO Biological Process	Positive regulation of endothelial cell proliferation	0.00021	FLT4|KDR|TEK|FGFR1|AKT1	5.78e-06	GO:0001938	0.367778
1145	13	GO Biological Process	Cell-cell signaling	0.00021	MAPK1|CCND1|NTRK2|MERTK|ADRBK1|STK11|EPHB2|ROR2|ANXA1|TEK|JAK2|FGFR1|AKT1	5.74e-06	GO:0007267	0.367778
11	3	GO Biological Process	Anoikis	0.00021	DAPK2|STK11|AKT1	5.91e-06	GO:0043276	0.367778
97	5	Reactome Pathways	VEGFA-VEGFR2 Pathway	0.00021	MAPK14|KDR|PRKCZ|PRKCD|AKT1	6.69e-06	HSA-4420097	0.367778
79	5	SMART Domains	Sterile alpha motif.	0.00021	EPHA1|EPHA2|EPHB2|EPHA5|EPHB6	2.57e-06	SM00454	0.367778
271	7	UniProt Keywords	Neurogenesis	0.00021	NTRK2|NTRK3|CDC20|EPHB2|CIT|AKT1|EPHA5	7.23e-06	KW-0524	0.367778
21	3	WikiPathways	Host-pathogen interaction of human coronaviruses - apoptosis	0.00021	MAPK14|MCL1|AKT1	3.22e-05	WP4864	0.367778
169	6	GO Biological Process	Positive regulation of angiogenesis	0.00022	KDR|EPHA1|FLT1|TIE1|ANXA1|TEK	5.97e-06	GO:0045766	0.365758
137	6	TISSUES	Plasma cell	0.00022	FLT4|NTRK2|CSF1R|KIT|MERTK|FGFR1	1.86e-06	BTO:0000392	0.365758
11669	45	UniProt Keywords	Polymorphism	0.00022	AURKA|MAPK14|FLT3|DAPK2|FLT4|KDR|STK17B|ZAP70|ERBB3|ERBB2|EGFR|EPHA1|NTRK2|EPS8|FLT1|CSF1R|KIT|BRAF|MERTK|MST1R|ADRBK1|MET|STK11|ERBB4|MAP2K3|EPHA2|NTRK3|NEK2|MCL1|CDC20|TIE1|EPHB2|PINK1|ROR2|PRKCZ|TEK|JAK2|ALK|CIT|PRKCD|FGFR1|AKT1|MYC|EPHA5|EPHB6	7.75e-06	KW-0621	0.365758
308	8	HPO	Diarrhea	0.00023	ZAP70|ERBB3|ERBB2|EGFR|KIT|MET|STK11|PINK1	1.45e-06	HP:0002014	0.363827
151	5	KEGG Pathways	mTOR signaling pathway	0.00023	MAPK1|BRAF|MAP2K1|STK11|AKT1	5.22e-05	hsa04150	0.363827
12	3	Reactome Pathways	Frs2-mediated activation	0.00023	MAPK1|BRAF|MAP2K1	7.37e-06	HSA-170968	0.363827
12	3	Reactome Pathways	TFAP2 (AP-2) family regulates transcription of growth factors and their receptors	0.00023	ERBB2|EGFR|KIT	7.37e-06	HSA-8866910	0.363827
43	4	GO Biological Process	Cellular response to epidermal growth factor stimulus	0.00024	ERBB2|EGFR|ERBB4|AKT1	6.65e-06	GO:0071364	0.361979
153	5	KEGG Pathways	Cushing syndrome	0.00024	MAPK1|CCND1|EGFR|BRAF|MAP2K1	5.54e-05	hsa04934	0.361979
45	4	Reactome Pathways	Signaling by moderate kinase activity BRAF mutants	0.00024	MAPK1|BRAF|MAP2K1|JAK2	7.87e-06	HSA-6802946	0.361979
45	4	Reactome Pathways	Paradoxical activation of RAF signaling by kinase inactive BRAF	0.00024	MAPK1|BRAF|MAP2K1|JAK2	7.87e-06	HSA-6802955	0.361979
45	4	Reactome Pathways	Signaling downstream of RAS mutants	0.00024	MAPK1|BRAF|MAP2K1|JAK2	7.87e-06	HSA-9649948	0.361979
22	3	WikiPathways	Type II diabetes mellitus	0.00024	MAPK1|PRKCZ|PRKCD	3.66e-05	WP1584	0.361979
22	3	WikiPathways	Regulation of apoptosis by parathyroid hormone-related protein	0.00024	MCL1|AKT1|MYC	3.66e-05	WP3872	0.361979
225	7	TISSUES	Erythroleukemia cell	0.00025	MAPK1|MAPK14|ERBB2|JAK2|PRKCD|AKT1|MYC	2.2e-06	BTO:0000426	0.360206
4729	27	UniProt Keywords	Repeat	0.00025	NFKBIA|FLT4|KDR|ZAP70|EGFR|EPHA1|NTRK2|FLT1|CSF1R|KIT|MERTK|MST1R|MET|ERBB4|EPHA2|NTRK3|CDC20|TIE1|EPHB2|ANXA1|TEK|JAK2|ALK|PRKCD|FGFR1|EPHA5|EPHB6	9.42e-06	KW-0677	0.360206
540	10	COMPARTMENTS	Anchoring junction	0.00026	MAPK1|EGFR|EPS8|FLT1|MAP2K1|EPHA2|ANXA1|PRKCZ|TEK|JAK2	1.26e-06	GOCC:0070161	0.358503
515	9	GO Biological Process	Inflammatory response	0.00026	EGFR|CSF1R|KIT|MAP2K3|EPHA2|ANXA1|PRKCZ|JAK2|AKT1	7.24e-06	GO:0006954	0.358503
384	8	GO Biological Process	Axonogenesis	0.00026	MAPK1|ERBB2|EPHA1|CSF1R|STK11|EPHA2|EPHB2|EPHA5	7.11e-06	GO:0007409	0.358503
12	3	GO Biological Process	Mammary gland epithelial cell proliferation	0.00026	MAPK1|CCND1|EPHA2	7.37e-06	GO:0033598	0.358503
176	6	GO Biological Process	Positive regulation of developmental growth	0.00026	MAPK1|MAPK14|ERBB4|NTRK3|FGFR1|AKT1	7.48e-06	GO:0048639	0.358503
271	7	GO Biological Process	Positive regulation of dna-binding transcription factor activity	0.00026	KIT|PINK1|PRKCZ|JAK2|ALK|AKT1|EPHA5	7.23e-06	GO:0051091	0.358503
78	4	KEGG Pathways	B cell receptor signaling pathway	0.00026	MAPK1|NFKBIA|MAP2K1|AKT1	6.1e-05	hsa04662	0.358503
13	3	Reactome Pathways	Downregulation of ERBB2:ERBB3 signaling	0.00026	ERBB3|ERBB2|AKT1	9.05e-06	HSA-1358803	0.358503
130	6	COMPARTMENTS	Basolateral plasma membrane	0.00027	ERBB3|ERBB2|EGFR|MET|ERBB4|TEK	1.39e-06	GOCC:0016323	0.356864
387	8	GO Biological Process	Forebrain development	0.00027	EGFR|NTRK2|CSF1R|ERBB4|EPHB2|ALK|FGFR1|EPHA5	7.52e-06	GO:0030900	0.356864
136	6	HPO	Lymphadenopathy	0.00027	CCND1|ZAP70|KIT|STK11|JAK2|PRKCD	1.78e-06	HP:0002716	0.356864
71	4	WikiPathways	Non-genomic actions of 1,25 dihydroxyvitamin D3	0.00027	MAPK1|MAPK14|PRKCZ|PRKCD	4.3e-05	WP4341	0.356864
275	7	GO Biological Process	Axon guidance	0.00028	MAPK1|ERBB2|EPHA1|CSF1R|EPHA2|EPHB2|EPHA5	7.94e-06	GO:0007411	0.355284
24	3	WikiPathways	Physiological and pathological hypertrophy of the heart	0.00029	MAPK1|MAPK14|MAP2K3	4.63e-05	WP1528	0.35376
24	3	WikiPathways	Kallmann syndrome	0.00029	MAPK1|FGFR1|AKT1	4.63e-05	WP5074	0.35376
149	5	WikiPathways	Regulation of actin cytoskeleton	0.0003	MAPK1|EGFR|BRAF|MAP2K1|FGFR1	4.9e-05	WP51	0.352288
528	9	GO Biological Process	Cellular response to lipid	0.00031	MAPK1|NFKBIA|MAPK14|FLT3|EGFR|NTRK3|ANXA1|JAK2|AKT1	8.82e-06	GO:0071396	0.350864
103	5	GO Biological Process	Positive regulation of reactive oxygen species metabolic process	0.00031	MAPK14|EGFR|JAK2|PRKCD|AKT1	8.85e-06	GO:2000379	0.350864
83	5	TISSUES	Adenocarcinoma cell line	0.00032	CCND1|ERBB2|EGFR|AKT1|MYC	3.23e-06	BTO:0000167	0.349485
184	6	GO Biological Process	Positive regulation of intracellular protein transport	0.00033	MAPK1|MAPK14|ERBB2|PINK1|JAK2|PRKCD	9.56e-06	GO:0090316	0.348149
10	3	GO Molecular Function	Insulin receptor substrate binding	0.00033	PRKCZ|JAK2|PRKCD	4.65e-06	GO:0043560	0.348149
165	5	KEGG Pathways	Influenza A	0.00033	MAPK1|NFKBIA|MAP2K1|JAK2|AKT1	7.84e-05	hsa05164	0.348149
2132	18	TISSUES	Embryonic structure	0.00036	NFKBIA|CCND1|MAPK14|FLT4|KDR|ERBB3|EGFR|EPHA1|EPS8|FLT1|CSF1R|KIT|MCL1|ANXA1|PRKCZ|TEK|FGFR1|MYC	3.84e-06	BTO:0000174	0.34437
288	7	GO Biological Process	Positive regulation of neuron projection development	0.00037	NTRK2|MAP2K1|STK11|NTRK3|ROR2|ALK|FGFR1	1.06e-05	GO:0010976	0.34318
188	6	GO Biological Process	Regulation of reactive oxygen species metabolic process	0.00037	MAPK14|EGFR|PINK1|JAK2|PRKCD|AKT1	1.08e-05	GO:2000377	0.34318
33	4	HPO	Capillary hemangioma	0.00037	FLT4|KDR|FGFR1|AKT1	2.51e-06	HP:0005306	0.34318
78	4	WikiPathways	Regulatory circuits of the STAT3 signaling pathway	0.00037	MAPK1|MAPK14|EGFR|JAK2	6.1e-05	WP4538	0.34318
33	4	DISEASES	Large intestine cancer	0.00038	EGFR|KIT|AKT1|MYC	2.51e-06	DOID:5672	0.342022
171	5	KEGG Pathways	Transcriptional misregulation in cancer	0.00038	FLT3|FLT1|CSF1R|MET|MYC	9.24e-05	hsa05202	0.342022
411	8	GO Biological Process	Negative regulation of protein phosphorylation	0.00039	EPHA1|NTRK3|EPHB2|PINK1|PRKCZ|PRKCD|AKT1|MYC	1.15e-05	GO:0001933	0.340894
858	11	GO Biological Process	Response to lipid	0.00039	MAPK1|NFKBIA|CCND1|MAPK14|FLT3|EGFR|NTRK3|TIE1|ANXA1|JAK2|AKT1	1.13e-05	GO:0033993	0.340894
27	3	WikiPathways	Follicle stimulating hormone (FSH) signaling pathway	0.00039	MAPK1|MAPK14|AKT1	6.4e-05	WP2035	0.340894
27	3	WikiPathways	FGFR3 signaling in chondrocyte proliferation and terminal differentiation	0.00039	MAPK1|MAPK14|MAP2K1	6.4e-05	WP4767	0.340894
1038	12	GO Biological Process	Regulation of catabolic process	0.0004	AURKA|MAPK14|DAPK2|KDR|EGFR|MET|STK11|MCL1|CDC20|PINK1|PRKCD|AKT1	1.18e-05	GO:0009894	0.339794
191	6	GO Biological Process	Regulation of synaptic plasticity	0.0004	MAPK1|NTRK2|KIT|CDC20|EPHB2|PRKCZ	1.18e-05	GO:0048167	0.339794
1069	13	HPO	Abnormality of the abdominal organs	0.0004	CCND1|ZAP70|KIT|BRAF|MET|STK11|ERBB4|TEK|JAK2|PRKCD|FGFR1|AKT1|MYC	2.73e-06	HP:0002012	0.339794
294	7	GO Biological Process	Positive regulation of cell cycle process	0.00041	AURKA|CCND1|EGFR|ANXA1|CIT|FGFR1|AKT1	1.21e-05	GO:0090068	0.338722
115	5	Reactome Pathways	Signaling by NTRK1 (TRKA)	0.00041	MAPK1|MAPK14|NTRK2|BRAF|MAP2K1	1.48e-05	HSA-187037	0.338722
51	4	GO Biological Process	Regulation of granulocyte chemotaxis	0.00042	MAPK1|MAPK14|DAPK2|CSF1R	1.25e-05	GO:0071622	0.337675
1657	16	HPO	Abnormality of the urinary system	0.00042	MAPK1|FLT4|ZAP70|ERBB3|ERBB2|BRAF|MAP2K1|MET|STK11|PINK1|ROR2|ALK|CIT|PRKCD|FGFR1|AKT1	2.93e-06	HP:0000079	0.337675
16	3	Reactome Pathways	GRB2 events in ERBB2 signaling	0.00042	ERBB2|EGFR|ERBB4	1.56e-05	HSA-1963640	0.337675
28	3	WikiPathways	T cell receptor and co-stimulatory signaling	0.00042	NFKBIA|ZAP70|AKT1	7.07e-05	WP2583	0.337675
90	4	KEGG Pathways	Fc gamma R-mediated phagocytosis	0.00043	MAPK1|MAP2K1|PRKCD|AKT1	0.0001	hsa04666	0.336653
112	5	GO Biological Process	Glial cell development	0.00044	EGFR|NTRK2|NTRK3|ROR2|AKT1	1.31e-05	GO:0021782	0.335655
15	3	GO Biological Process	Positive regulation of endothelial cell chemotaxis	0.00044	KDR|MET|FGFR1	1.31e-05	GO:2001028	0.335655
875	11	GO Biological Process	Regulation of cellular catabolic process	0.00045	AURKA|MAPK14|DAPK2|KDR|MET|STK11|MCL1|CDC20|PINK1|PRKCD|AKT1	1.36e-05	GO:0031329	0.334679
92	4	KEGG Pathways	Small cell lung cancer	0.00046	NFKBIA|CCND1|AKT1|MYC	0.00011	hsa05222	0.333724
119	5	Reactome Pathways	L1CAM interactions	0.00046	MAPK1|EGFR|MAP2K1|EPHB2|FGFR1	1.73e-05	HSA-373760	0.333724
84	4	WikiPathways	Apoptosis	0.00047	NFKBIA|MCL1|AKT1|MYC	8.04e-05	WP254	0.33279
53	4	GO Biological Process	Activation of mapkk activity	0.00048	MAPK1|EGFR|BRAF|JAK2	1.45e-05	GO:0000186	0.331876
424	8	GO Biological Process	Regulation of cell-cell adhesion	0.00048	MAPK14|ZAP70|ERBB2|ANXA1|PRKCZ|JAK2|PRKCD|AKT1	1.44e-05	GO:0022407	0.331876
198	6	GO Biological Process	Regulation of protein localization to membrane	0.00048	ERBB2|EGFR|EPHA2|EPHB2|PRKCZ|AKT1	1.43e-05	GO:1905475	0.331876
77	5	InterPro Domains	Galactose-binding-like domain superfamily	0.00048	EPHA1|EPHA2|EPHB2|EPHA5|EPHB6	2.28e-06	IPR008979	0.331876
94	4	KEGG Pathways	Inflammatory mediator regulation of TRP channels	0.00049	MAPK14|MAP2K3|PRKCD|MAP2K6	0.00012	hsa04750	0.33098
85	4	WikiPathways	Clear cell renal cell carcinoma pathways	0.00049	KDR|EGFR|FLT1|AKT1	8.4e-05	WP4018	0.33098
200	6	GO Biological Process	Positive regulation of dna metabolic process	0.0005	MAPK1|EGFR|NEK2|PRKCD|AKT1|MYC	1.51e-05	GO:0051054	0.330103
16	3	GO Biological Process	Positive regulation of nitric-oxide synthase biosynthetic process	0.00051	KDR|JAK2|MAP2K6	1.56e-05	GO:0051770	0.329243
349	8	HPO	Abnormality of temperature regulation	0.00051	NFKBIA|CCND1|KIT|MAP2K1|MET|JAK2|PRKCD|FGFR1	3.58e-06	HP:0004370	0.329243
96	4	KEGG Pathways	Choline metabolism in cancer	0.00052	MAPK1|EGFR|MAP2K1|AKT1	0.00013	hsa05231	0.3284
431	8	GO Biological Process	Response to radiation	0.00053	CCND1|MAPK14|EGFR|KIT|STK11|ANXA1|AKT1|MYC	1.62e-05	GO:0009314	0.327572
55	4	GO Biological Process	Positive regulation of cell-matrix adhesion	0.00054	KDR|EPHA1|PRKCZ|TEK	1.66e-05	GO:0001954	0.326761
1899	16	GO Biological Process	Interspecies interaction between organisms	0.00054	MAPK1|NFKBIA|MAPK14|FLT3|KDR|EGFR|CSF1R|MST1R|ADRBK1|MET|EPHA2|NTRK3|ANXA1|JAK2|PRKCD|AKT1	1.66e-05	GO:0044419	0.326761
55	4	GO Biological Process	Astrocyte differentiation	0.00054	MAPK1|EGFR|MAP2K1|ROR2	1.66e-05	GO:0048708	0.326761
728	10	GO Biological Process	Negative regulation of cell differentiation	0.00055	MAPK1|NFKBIA|CCND1|ERBB2|EGFR|ERBB4|NTRK3|EPHB2|ANXA1|MYC	1.69e-05	GO:0045596	0.325964
204	6	GO Biological Process	Homeostasis of number of cells	0.00055	FLT3|KIT|MERTK|ANXA1|JAK2|AKT1	1.69e-05	GO:0048872	0.325964
4	2	WikiPathways	MicroRNA network associated with chronic lymphocytic leukemia	0.00057	ZAP70|MCL1	9.87e-05	WP4399	0.324413
356	8	HPO	Pain	0.00058	ERBB3|ERBB2|KIT|MET|STK11|JAK2|AKT1|MYC	4.13e-06	EFO:0003843	0.323657
99	4	KEGG Pathways	Chagas disease	0.00058	MAPK1|NFKBIA|MAPK14|AKT1	0.00015	hsa05142	0.323657
439	8	GO Biological Process	Wound healing	0.00059	MAPK1|KDR|ERBB3|ERBB2|EGFR|MERTK|JAK2|PRKCD	1.84e-05	GO:0042060	0.322915
5193	29	GO Cellular Component	Cytosol	0.00059	MAPK1|NFKBIA|AURKA|CCND1|MAPK14|FLT3|ZAP70|ERBB2|NTRK2|BRAF|MAP2K1|ADRBK1|STK11|ERBB4|MAP2K3|NEK2|MCL1|CDC20|EPHB2|PINK1|ANXA1|PRKCZ|JAK2|CIT|PRKCD|FGFR1|AKT1|MAP2K6|EPHB6	4.83e-06	GO:0005829	0.322915
490	9	GO Cellular Component	Cell-cell junction	0.00059	CCND1|ZAP70|KIT|EPHA2|ANXA1|PRKCZ|TEK|PRKCD|AKT1	4.88e-06	GO:0005911	0.322915
32	3	WikiPathways	IL-17 signaling pathway	0.00059	MAPK1|JAK2|AKT1	0.0001	WP2112	0.322915
24	4	STRING Clusters	Ephrin receptor activity, and ephrin	0.0006	EPHA1|EPHB2|EPHA5|EPHB6	7.92e-07	CL:16306	0.322185
38	4	DISEASES	Cholangiocarcinoma	0.00061	ERBB3|EGFR|BRAF|MET	4.22e-06	DOID:4947	0.321467
209	6	GO Biological Process	Regulation of leukocyte migration	0.00062	MAPK1|MAPK14|DAPK2|CSF1R|ANXA1|AKT1	1.93e-05	GO:0002685	0.320761
646	10	GO Cellular Component	Axon	0.00062	MAPK1|AURKA|NTRK2|EPS8|NTRK3|EPHB2|PINK1|ROR2|PRKCZ|EPHA5	6.04e-06	GO:0030424	0.320761
1351	14	GO Cellular Component	Synapse	0.00062	MAPK1|MAPK14|EGFR|EPHA1|NTRK2|EPS8|ADRBK1|ERBB4|NTRK3|EPHB2|ANXA1|PRKCZ|JAK2|AKT1	6.56e-06	GO:0045202	0.320761
643	10	GO Cellular Component	Postsynapse	0.00062	MAPK1|EPHA1|NTRK2|EPS8|ERBB4|NTRK3|EPHB2|PRKCZ|JAK2|AKT1	5.8e-06	GO:0098794	0.320761
4962	27	UniProt Keywords	Transmembrane helix	0.00063	FLT3|FLT4|KDR|ERBB3|ERBB2|EGFR|EPHA1|NTRK2|FLT1|CSF1R|KIT|MERTK|MST1R|MET|ERBB4|EPHA2|NTRK3|MCL1|TIE1|EPHB2|PINK1|ROR2|TEK|ALK|FGFR1|EPHA5|EPHB6	2.41e-05	KW-1133	0.320066
33	3	WikiPathways	Regucalcin in proximal tubule epithelial kidney cells	0.00063	MAPK1|BRAF|AKT1	0.00011	WP4838	0.320066
742	10	GO Biological Process	Regulation of cytokine production	0.00064	MAPK14|FLT4|CSF1R|MERTK|MAP2K3|EPHA2|ANXA1|PRKCZ|JAK2|FGFR1	1.98e-05	GO:0001817	0.319382
318	7	GO Biological Process	Camera-type eye development	0.00064	EGFR|NTRK2|FLT1|MERTK|EPHA2|NTRK3|EPHB2	1.99e-05	GO:0043010	0.319382
3153	22	HPO	Abnormal nervous system physiology	0.00065	MAPK1|FLT4|ERBB3|ERBB2|NTRK2|CSF1R|KIT|BRAF|MERTK|MAP2K1|MET|STK11|ERBB4|NEK2|PINK1|ROR2|TEK|JAK2|CIT|PRKCD|FGFR1|AKT1	4.71e-06	HP:0012638	0.318709
19	3	Reactome Pathways	VEGFR2 mediated cell proliferation	0.00065	KDR|PRKCZ|PRKCD	2.46e-05	HSA-5218921	0.318709
124	5	GO Biological Process	Positive regulation of cell-substrate adhesion	0.00067	KDR|EPHA1|PRKCZ|TEK|JAK2	2.1e-05	GO:0010811	0.317393
91	5	HPO	Lymphoma	0.00067	CCND1|ZAP70|KIT|PRKCD|MYC	4.97e-06	HP:0002665	0.317393
34	3	WikiPathways	Hepatocyte growth factor receptor signaling	0.00068	MAPK1|MAP2K1|MET	0.00012	WP313	0.316749
34	3	WikiPathways	p38 MAPK signaling pathway	0.00068	MAPK14|MAP2K6|MYC	0.00012	WP400	0.316749
94	4	WikiPathways	Thyroid hormones production and peripheral downstream signaling effects	0.00068	MAPK1|MAPK14|MAP2K1|FGFR1	0.00012	WP4746	0.316749
125	5	GO Biological Process	Regulation of protein localization to cell periphery	0.00069	EGFR|EPHA2|EPHB2|PRKCZ|AKT1	2.18e-05	GO:1904375	0.316115
95	4	WikiPathways	Small cell lung cancer	0.0007	NFKBIA|CCND1|AKT1|MYC	0.00013	WP4658	0.31549
34	4	Pfam	Protein kinase C terminal domain	0.00072	PRKCZ|CIT|PRKCD|AKT1	2.8e-06	PF00433	0.314267
80	5	Pfam	SAM domain (Sterile alpha motif)	0.00072	EPHA1|EPHA2|EPHB2|EPHA5|EPHB6	2.72e-06	PF07647	0.314267
953	11	UniProt Keywords	Developmental protein	0.00072	KDR|EGFR|NTRK2|FLT1|ERBB4|NTRK3|MCL1|EPHB2|ROR2|CIT|AKT1	2.97e-05	KW-0217	0.314267
83	5	Pfam	SAM domain (Sterile alpha motif)	0.00074	EPHA1|EPHA2|EPHB2|EPHA5|EPHB6	3.23e-06	PF00536	0.313077
5	2	WikiPathways	TCA cycle nutrient use and invasiveness of ovarian cancer	0.00075	MAPK1|EGFR	0.00014	WP2868	0.312494
107	4	KEGG Pathways	Insulin resistance	0.00076	NFKBIA|PRKCZ|PRKCD|AKT1	0.0002	hsa04931	0.311919
94	5	HPO	Abnormal tracheobronchial morphology	0.00077	ERBB2|EGFR|BRAF|PRKCD|FGFR1	5.78e-06	HP:0005607	0.311351
19	3	GO Biological Process	Positive regulation of macrophage chemotaxis	0.00078	MAPK1|MAPK14|CSF1R	2.46e-05	GO:0010759	0.310791
11	3	HPO	Alveolar cell carcinoma	0.00078	ERBB2|EGFR|BRAF	5.91e-06	HP:0006519	0.310791
129	5	GO Biological Process	Liver development	0.00079	AURKA|CCND1|EGFR|MET|ANXA1	2.52e-05	GO:0001889	0.310237
129	5	GO Biological Process	Positive regulation of protein localization to membrane	0.00079	ERBB2|EGFR|EPHA2|EPHB2|AKT1	2.52e-05	GO:1905477	0.310237
325	6	KEGG Pathways	Human papillomavirus infection	0.0008	MAPK1|CCND1|EGFR|MAP2K1|PRKCZ|AKT1	0.00021	hsa05165	0.309691
62	4	GO Biological Process	Positive regulation of protein localization to plasma membrane	0.00081	EGFR|EPHA2|EPHB2|AKT1	2.59e-05	GO:1903078	0.309151
65	4	Reactome Pathways	Signaling by BRAF and RAF fusions	0.00081	MAPK1|BRAF|MAP2K1|JAK2	3.09e-05	HSA-6802952	0.309151
1037	12	GO Molecular Function	Protein dimerization activity	0.00083	AURKA|FLT4|ERBB3|ERBB2|NTRK2|CSF1R|KIT|ERBB4|MCL1|FGFR1|AKT1|MYC	1.17e-05	GO:0046983	0.308092
110	4	KEGG Pathways	Cholinergic synapse	0.00083	MAPK1|MAP2K1|JAK2|AKT1	0.00022	hsa04725	0.308092
208	5	KEGG Pathways	cAMP signaling pathway	0.00084	MAPK1|NFKBIA|BRAF|MAP2K1|AKT1	0.00023	hsa04024	0.307572
14	3	TISSUES	Breast adenocarcinoma cell line	0.00084	ERBB2|EGFR|AKT1	1.1e-05	BTO:0001912	0.307572
209	5	KEGG Pathways	Regulation of actin cytoskeleton	0.00085	MAPK1|EGFR|BRAF|MAP2K1|FGFR1	0.00023	hsa04810	0.307058
945	11	GO Biological Process	Developmental process involved in reproduction	0.00086	MAPK1|CCND1|MAPK14|EGFR|KIT|MERTK|MAP2K1|STK11|ROR2|ANXA1|AKT1	2.75e-05	GO:0003006	0.30655
63	4	GO Biological Process	Response to cadmium ion	0.00086	MAPK1|EGFR|KIT|AKT1	2.75e-05	GO:0046686	0.30655
267	7	HPO	Neoplasm by histology	0.00086	FLT4|ERBB2|KIT|BRAF|STK11|PRKCD|AKT1	6.58e-06	HP:0011792	0.30655
255	7	COMPARTMENTS	Focal adhesion	0.00087	MAPK1|EGFR|FLT1|MAP2K1|EPHA2|ANXA1|JAK2	4.91e-06	GOCC:0005925	0.306048
1355	14	HPO	Abnormality of the genital system	0.00087	MAPK1|FLT4|KIT|BRAF|MERTK|MAP2K1|STK11|NEK2|PINK1|ROR2|PRKCD|FGFR1|AKT1|MYC	6.78e-06	HP:0000078	0.306048
268	7	HPO	Fatigue	0.00087	CCND1|KIT|MET|STK11|ERBB4|JAK2|FGFR1	6.74e-06	HP:0012378	0.306048
101	4	WikiPathways	Wnt signaling pathway and pluripotency	0.00087	CCND1|PRKCZ|PRKCD|MYC	0.00016	WP399	0.306048
949	11	GO Biological Process	Positive regulation of immune system process	0.00088	MAPK1|MAPK14|DAPK2|ZAP70|CSF1R|STK11|ROR2|ANXA1|PRKCZ|PRKCD|AKT1	2.86e-05	GO:0002684	0.305552
383	8	HPO	Splenomegaly	0.00088	CCND1|ZAP70|KIT|BRAF|STK11|JAK2|PRKCD|AKT1	6.98e-06	HP:0001744	0.305552
270	7	HPO	Abnormality of blood circulation	0.00088	KIT|MET|STK11|TEK|JAK2|AKT1|MYC	7.06e-06	HP:0011028	0.305552
133	5	GO Biological Process	Cellular response to reactive oxygen species	0.00089	MAPK1|EGFR|ANXA1|PRKCD|AKT1	2.9e-05	GO:0034614	0.305061
340	7	GO Biological Process	Regulation of autophagy	0.00092	DAPK2|KDR|MET|STK11|MCL1|PINK1|AKT1	3.02e-05	GO:0010506	0.303621
405	8	GO Cellular Component	Focal adhesion	0.00093	MAPK1|EGFR|FLT1|MAP2K1|EPHA2|ANXA1|TEK|JAK2	1.04e-05	GO:0005925	0.303152
100	5	HPO	Abnormality of bone marrow cell morphology	0.00094	CCND1|KIT|JAK2|PRKCD|MYC	7.71e-06	HP:0005561	0.302687
39	3	WikiPathways	Neural crest cell migration during development	0.00095	EPHB2|AKT1|EPHB6	0.00018	WP4564	0.302228
11	3	COMPARTMENTS	VEGF-A complex	0.00096	FLT4|KDR|FLT1	5.91e-06	GOCC:1990150	0.301773
90	5	InterPro Domains	Sterile alpha motif domain	0.00097	EPHA1|EPHA2|EPHB2|EPHA5|EPHB6	4.72e-06	IPR001660	0.301323
476	8	GO Biological Process	Response to peptide	0.00098	NFKBIA|MAPK14|ANXA1|PRKCZ|TEK|JAK2|PRKCD|AKT1	3.25e-05	GO:1901652	0.300877
101	5	HPO	Soft tissue sarcoma	0.00098	FLT4|KIT|BRAF|PRKCD|AKT1	8.08e-06	HP:0030448	0.300877
4125	24	GO Biological Process	Regulation of cellular biosynthetic process	0.00099	MAPK1|NFKBIA|CCND1|MAPK14|ERBB2|EGFR|KIT|MAP2K1|MET|ERBB4|MAP2K3|NTRK3|NEK2|PINK1|ROR2|ANXA1|PRKCZ|JAK2|ALK|PRKCD|FGFR1|AKT1|MYC|EPHA5	3.27e-05	GO:0031326	0.300436
788	10	GO Biological Process	Head development	0.00099	MAPK1|EGFR|NTRK2|CSF1R|MAP2K1|ERBB4|EPHB2|ALK|FGFR1|EPHA5	3.29e-05	GO:0060322	0.300436
793	10	GO Biological Process	Cellular response to dna damage stimulus	0.001	MAPK1|AURKA|CCND1|MAPK14|STK11|EPHA2|MCL1|AKT1|MAP2K6|MYC	3.47e-05	GO:0006974	0.3
67	4	GO Biological Process	Regulation of oxidative stress-induced cell death	0.001	MET|MCL1|PINK1|AKT1	3.46e-05	GO:1903201	0.3
393	8	HPO	Abnormality of the nail	0.001	FLT4|EGFR|BRAF|MAP2K1|STK11|ROR2|FGFR1|AKT1	8.39e-06	HP:0001597	0.3
46	3	KEGG Pathways	Type II diabetes mellitus	0.001	MAPK1|PRKCZ|PRKCD	0.00028	hsa04930	0.3
40	3	WikiPathways	PDGF pathway	0.001	MAPK1|NFKBIA|MAP2K1	0.00019	WP2526	0.3
181	6	DISEASES	Intestinal disease	0.0011	EGFR|KIT|STK11|JAK2|AKT1|MYC	8.73e-06	DOID:5295	0.295861
69	4	GO Biological Process	Leukocyte homeostasis	0.0011	FLT3|MERTK|ANXA1|AKT1	3.86e-05	GO:0001776	0.295861
69	4	GO Biological Process	Vascular endothelial growth factor receptor signaling pathway	0.0011	MAPK14|FLT4|KDR|FLT1	3.86e-05	GO:0048010	0.295861
351	7	GO Biological Process	Regulation of inflammatory response	0.0011	NFKBIA|MAPK14|EGFR|ANXA1|TEK|JAK2|PRKCD	3.69e-05	GO:0050727	0.295861
352	7	GO Biological Process	Positive regulation of protein transport	0.0011	MAPK1|MAPK14|ERBB2|EGFR|PINK1|JAK2|PRKCD	3.76e-05	GO:0051222	0.295861
1815	16	HPO	Blood protein measurement	0.0011	FLT3|DAPK2|FLT4|KDR|ZAP70|EPHA1|FLT1|CSF1R|MET|NTRK3|MCL1|TIE1|EPHB2|TEK|ALK|MAP2K6	9.39e-06	EFO:0007937	0.295861
182	6	HPO	Abnormal stomach morphology	0.0011	ERBB2|KIT|BRAF|STK11|PRKCD|AKT1	9e-06	HP:0002577	0.295861
836	11	HPO	Abnormal renal morphology	0.0011	MAPK1|ZAP70|ERBB3|BRAF|MAP2K1|STK11|ROR2|CIT|PRKCD|FGFR1|AKT1	8.9e-06	HP:0012210	0.295861
13	3	HPO	Lung adenocarcinoma	0.0011	ERBB2|EGFR|BRAF	9.05e-06	HP:0030078	0.295861
122	4	KEGG Pathways	Platelet activation	0.0011	MAPK1|MAPK14|PRKCZ|AKT1	0.00032	hsa04611	0.295861
121	4	KEGG Pathways	Natural killer cell mediated cytotoxicity	0.0011	MAPK1|ZAP70|BRAF|MAP2K1	0.00031	hsa04650	0.295861
23	3	Reactome Pathways	RAF-independent MAPK1/3 activation	0.0011	MAPK1|MAP2K1|JAK2	4.13e-05	HSA-112409	0.295861
23	3	Reactome Pathways	Activated tak1 mediates p38 mapk activation	0.0011	MAPK14|MAP2K3|MAP2K6	4.13e-05	HSA-450302	0.295861
14895	50	TISSUES	Animal	0.0011	MAPK1|NFKBIA|AURKA|CCND1|MAPK14|FLT3|FLT4|KDR|STK17B|ZAP70|ERBB3|ERBB2|EGFR|EPHA1|NTRK2|EPS8|FLT1|CSF1R|KIT|BRAF|MERTK|MST1R|MAP2K1|ADRBK1|MET|STK11|ERBB4|MAP2K3|EPHA2|NTRK3|NEK2|MCL1|CDC20|TIE1|EPHB2|PINK1|ROR2|ANXA1|PRKCZ|TEK|JAK2|ALK|CIT|PRKCD|FGFR1|AKT1|MAP2K6|MYC|EPHA5|EPHB6	1.57e-05	BTO:0000042	0.295861
1675	15	TISSUES	Blood	0.0011	MAPK1|NFKBIA|AURKA|MAPK14|FLT3|KDR|ZAP70|MERTK|MAP2K1|ADRBK1|MAP2K3|NEK2|MCL1|PRKCD|MAP2K6	1.62e-05	BTO:0000089	0.295861
144	5	GO Biological Process	Response to uv	0.0012	CCND1|EGFR|STK11|AKT1|MYC	4.19e-05	GO:0009411	0.292082
145	5	GO Biological Process	Response to ionizing radiation	0.0012	CCND1|MAPK14|STK11|ANXA1|MYC	4.33e-05	GO:0010212	0.292082
242	6	GO Biological Process	Lymphocyte differentiation	0.0012	FLT3|ZAP70|KIT|MERTK|STK11|ANXA1	4.3e-05	GO:0030098	0.292082
360	7	GO Biological Process	Regulation of intracellular transport	0.0012	MAPK1|MAPK14|ERBB2|MAP2K1|PINK1|JAK2|PRKCD	4.32e-05	GO:0032386	0.292082
640	9	GO Biological Process	Chordate embryonic development	0.0012	MAPK1|EGFR|MAP2K1|EPHA2|NEK2|TIE1|ROR2|FGFR1|AKT1	3.94e-05	GO:0043009	0.292082
493	8	GO Biological Process	Regulation of hemopoiesis	0.0012	NFKBIA|MAPK14|ZAP70|ERBB2|ROR2|ANXA1|PRKCZ|MYC	4.15e-05	GO:1903706	0.292082
2	2	GO Biological Process	Cellular response to hydrogen sulfide	0.0012	KDR|PINK1	3.96e-05	GO:1904881	0.292082
1216	13	HPO	Abnormality of blood and blood-forming tissues	0.0012	MAPK1|CCND1|FLT3|ZAP70|KIT|BRAF|MET|STK11|TEK|JAK2|PRKCD|AKT1|MYC	1.09e-05	HP:0001871	0.292082
11	3	InterPro Domains	Tyrosine-protein kinase, receptor class II, conserved site	0.0012	NTRK2|NTRK3|ALK	5.91e-06	IPR002011	0.292082
2035	17	COMPARTMENTS	Extracellular region	0.0013	MAPK1|MAPK14|FLT4|KDR|ERBB3|EGFR|FLT1|KIT|MERTK|MET|STK11|ERBB4|EPHB2|ANXA1|ALK|PRKCD|FGFR1	9.13e-06	GOCC:0005576	0.288606
14	3	DISEASES	Colon cancer	0.0013	EGFR|AKT1|MYC	1.1e-05	DOID:219	0.288606
72	4	GO Biological Process	Vasculogenesis	0.0013	KDR|NTRK2|EPHA2|TIE1	4.53e-05	GO:0001570	0.288606
147	5	GO Biological Process	Response to glucocorticoid	0.0013	CCND1|FLT3|EGFR|NTRK3|ANXA1	4.61e-05	GO:0051384	0.288606
5181	28	GO Cellular Component	Integral component of membrane	0.0013	FLT3|FLT4|KDR|ERBB3|ERBB2|EGFR|EPHA1|NTRK2|EPS8|FLT1|CSF1R|KIT|MERTK|MST1R|MET|ERBB4|EPHA2|NTRK3|MCL1|TIE1|EPHB2|PINK1|ROR2|TEK|ALK|FGFR1|EPHA5|EPHB6	1.65e-05	GO:0016021	0.288606
110	5	HPO	Abnormal rectum morphology	0.0013	KIT|MET|STK11|TEK|AKT1	1.2e-05	HP:0002034	0.288606
2051	17	COMPARTMENTS	Vesicle	0.0014	MAPK1|MAPK14|FLT3|KDR|ERBB2|EGFR|NTRK2|FLT1|MAP2K1|STK11|ROR2|ANXA1|PRKCZ|JAK2|ALK|PRKCD|AKT1	1.01e-05	GOCC:0031982	0.285387
111	5	HPO	Gastrointestinal hemorrhage	0.0014	KIT|STK11|TEK|JAK2|MYC	1.25e-05	HP:0002239	0.285387
52	4	HPO	Underdeveloped supraorbital ridges	0.0014	FLT4|BRAF|MAP2K1|FGFR1	1.35e-05	HP:0009891	0.285387
7871	36	COMPARTMENTS	Cytoplasm	0.0015	MAPK1|NFKBIA|AURKA|CCND1|MAPK14|FLT3|DAPK2|FLT4|KDR|ZAP70|ERBB2|EGFR|NTRK2|EPS8|FLT1|BRAF|MERTK|MAP2K1|ADRBK1|STK11|ERBB4|MAP2K3|NEK2|MCL1|CDC20|PINK1|ROR2|ANXA1|PRKCZ|JAK2|CIT|PRKCD|FGFR1|AKT1|MAP2K6|EPHA5	1.15e-05	GOCC:0005737	0.282391
75	4	GO Biological Process	Animal organ regeneration	0.0015	AURKA|CCND1|FLT3|EGFR	5.27e-05	GO:0031100	0.282391
509	8	GO Biological Process	Regulation of body fluid levels	0.0015	MAPK1|CCND1|MERTK|MET|ERBB4|EPHB2|JAK2|PRKCD	5.18e-05	GO:0050878	0.282391
151	5	GO Biological Process	Interaction with host	0.0015	EGFR|ADRBK1|MET|EPHA2|NTRK3	5.22e-05	GO:0051701	0.282391
151	5	GO Biological Process	Intrinsic apoptotic signaling pathway	0.0015	STK11|EPHA2|MCL1|JAK2|PRKCD	5.22e-05	GO:0097193	0.282391
114	5	HPO	Neoplasm of the endocrine system	0.0015	ERBB3|ERBB2|BRAF|PRKCD|AKT1	1.42e-05	HP:0100568	0.282391
133	4	KEGG Pathways	Vascular smooth muscle contraction	0.0015	MAPK1|BRAF|MAP2K1|PRKCD	0.00044	hsa04270	0.282391
131	4	KEGG Pathways	Apelin signaling pathway	0.0015	MAPK1|CCND1|MAP2K1|AKT1	0.00042	hsa04371	0.282391
518	8	Reactome Pathways	Cell Cycle, Mitotic	0.0015	MAPK1|AURKA|CCND1|NEK2|CDC20|JAK2|AKT1|MYC	5.85e-05	HSA-69278	0.282391
15	3	COMPARTMENTS	BAX complex	0.0016	CCND1|MCL1|AKT1	1.31e-05	GOCC:0097144	0.279588
154	5	GO Biological Process	Placenta development	0.0016	MAPK1|MAPK14|EGFR|MAP2K1|AKT1	5.71e-05	GO:0001890	0.279588
153	5	GO Biological Process	Regulation of cell shape	0.0016	KDR|EPS8|CSF1R|KIT|ANXA1	5.54e-05	GO:0008360	0.279588
673	9	GO Biological Process	Epithelial cell differentiation	0.0016	KDR|MAP2K1|MET|ERBB4|EPHA2|NTRK3|ANXA1|FGFR1|AKT1	5.79e-05	GO:0030855	0.279588
377	7	GO Biological Process	Positive regulation of proteolysis	0.0016	AURKA|MAPK14|CDC20|PINK1|JAK2|AKT1|MYC	5.75e-05	GO:0045862	0.279588
382	7	GO Biological Process	In utero embryonic development	0.0017	MAPK1|EGFR|MAP2K1|NEK2|TIE1|FGFR1|AKT1	6.24e-05	GO:0001701	0.276955
522	8	GO Biological Process	Heart development	0.0017	MAPK1|ERBB3|ERBB2|MAP2K1|ADRBK1|ERBB4|NTRK3|TEK	6.17e-05	GO:0007507	0.276955
259	6	GO Biological Process	Learning or memory	0.0017	MAPK1|EGFR|NTRK2|KIT|EPHB2|PRKCZ	6.21e-05	GO:0007611	0.276955
2875	19	GO Biological Process	Negative regulation of macromolecule metabolic process	0.0017	AURKA|CCND1|MAPK14|KDR|EGFR|EPHA1|NTRK2|MERTK|MAP2K1|EPHA2|NTRK3|EPHB2|PINK1|ANXA1|PRKCZ|PRKCD|FGFR1|AKT1|MYC	6.32e-05	GO:0010605	0.276955
3982	23	GO Biological Process	Regulation of nucleobase-containing compound metabolic process	0.0017	MAPK1|NFKBIA|CCND1|MAPK14|ERBB2|EGFR|KIT|MAP2K1|MET|ERBB4|MAP2K3|NTRK3|NEK2|PINK1|ROR2|PRKCZ|JAK2|ALK|PRKCD|FGFR1|AKT1|MYC|EPHA5	6.1e-05	GO:0019219	0.276955
676	9	GO Biological Process	Regulation of growth	0.0017	MAPK1|MAPK14|ERBB2|EGFR|STK11|ERBB4|NTRK3|FGFR1|AKT1	5.99e-05	GO:0040008	0.276955
27	3	GO Biological Process	Regulation of oxidative stress-induced intrinsic apoptotic signaling pathway	0.0017	MCL1|PINK1|AKT1	6.4e-05	GO:1902175	0.276955
156	5	GO Biological Process	Regulation of g1/s transition of mitotic cell cycle	0.0017	AURKA|CCND1|EGFR|ANXA1|AKT1	6.06e-05	GO:2000045	0.276955
1075	12	HPO	Abnormality of the kidney	0.0017	MAPK1|ZAP70|ERBB3|BRAF|MAP2K1|MET|STK11|ROR2|CIT|PRKCD|FGFR1|AKT1	1.68e-05	HP:0000077	0.276955
894	11	HPO	Abnormal lung morphology	0.0017	NFKBIA|FLT4|ZAP70|ERBB2|EGFR|BRAF|STK11|ROR2|PRKCD|FGFR1|AKT1	1.66e-05	HP:0002088	0.276955
1901	16	HPO	Cognitive impairment	0.0017	MAPK1|ERBB3|ERBB2|NTRK2|CSF1R|KIT|BRAF|MERTK|MAP2K1|NEK2|PINK1|ROR2|TEK|CIT|FGFR1|AKT1	1.68e-05	HP:0100543	0.276955
159	5	Reactome Pathways	Regulation of TP53 Activity	0.0017	AURKA|MAPK14|STK11|AKT1|MAP2K6	6.61e-05	HSA-5633007	0.276955
695	9	UniProt Keywords	Differentiation	0.0017	KDR|NTRK2|FLT1|STK11|EPHA2|NTRK3|MCL1|CDC20|CIT	7.39e-05	KW-0221	0.276955
48	3	WikiPathways	Pluripotent stem cell differentiation pathway	0.0017	CSF1R|KIT|ALK	0.00032	WP2848	0.276955
433	8	COMPARTMENTS	Cell surface	0.0018	EGFR|CSF1R|MST1R|MET|EPHA2|ANXA1|TEK|EPHA5	1.67e-05	GOCC:0009986	0.274473
1456	14	COMPARTMENTS	Integral component of membrane	0.0018	KDR|ERBB2|EGFR|EPHA1|NTRK2|FLT1|MET|EPHA2|EPHB2|PINK1|TEK|ALK|FGFR1|AKT1	1.53e-05	GOCC:0016021	0.274473
686	9	GO Biological Process	Regulation of secretion	0.0018	ERBB3|EGFR|ADRBK1|PINK1|ANXA1|JAK2|FGFR1|MAP2K6|EPHA5	6.69e-05	GO:0051046	0.274473
159	5	GO Biological Process	Morphogenesis of a branching epithelium	0.0018	KDR|MET|EPHA2|FGFR1|MYC	6.61e-05	GO:0061138	0.274473
56	4	HPO	Intestinal polyp	0.0018	ERBB3|ERBB2|STK11|AKT1	1.77e-05	HP:0005266	0.274473
49	3	WikiPathways	Synaptic signaling pathways associated with autism spectrum disorder	0.0018	MAPK1|NTRK2|AKT1	0.00033	WP4539	0.274473
119	5	DISEASES	Nervous system cancer	0.0019	CCND1|ERBB2|EGFR|NTRK2|ALK	1.73e-05	DOID:3093	0.272125
2132	17	DISEASES	Nervous system disease	0.0019	CCND1|DAPK2|ERBB2|EGFR|NTRK2|EPS8|CSF1R|MERTK|MET|ERBB4|EPHA2|NEK2|PINK1|TEK|ALK|CIT|FGFR1	1.69e-05	DOID:863	0.272125
28	3	GO Biological Process	Myelination in peripheral nervous system	0.0019	NTRK2|NTRK3|AKT1	7.07e-05	GO:0022011	0.272125
865	10	GO Biological Process	Symbiotic process	0.0019	MAPK1|NFKBIA|FLT3|KDR|EGFR|CSF1R|ADRBK1|MET|EPHA2|NTRK3	7.16e-05	GO:0044403	0.272125
390	7	GO Biological Process	Lymphocyte activation	0.0019	FLT3|ZAP70|KIT|MERTK|STK11|ANXA1|PRKCD	7.09e-05	GO:0046649	0.272125
3722	22	GO Biological Process	Regulation of rna metabolic process	0.0019	MAPK1|NFKBIA|CCND1|MAPK14|ERBB2|EGFR|KIT|MAP2K1|MET|ERBB4|MAP2K3|NTRK3|PINK1|ROR2|PRKCZ|JAK2|ALK|PRKCD|FGFR1|AKT1|MYC|EPHA5	6.91e-05	GO:0051252	0.272125
264	6	GO Biological Process	Sensory organ morphogenesis	0.0019	MAPK1|NTRK2|EPHA2|EPHB2|ROR2|FGFR1	6.89e-05	GO:0090596	0.272125
3452	21	GO Biological Process	Regulation of rna biosynthetic process	0.0019	MAPK1|NFKBIA|CCND1|MAPK14|ERBB2|EGFR|KIT|MAP2K1|MET|ERBB4|MAP2K3|NTRK3|PINK1|ROR2|PRKCZ|JAK2|ALK|FGFR1|AKT1|MYC|EPHA5	7.32e-05	GO:2001141	0.272125
2193	17	GO Cellular Component	Plasma membrane bounded cell projection	0.0019	MAPK1|AURKA|EPHA1|NTRK2|EPS8|MERTK|ADRBK1|EPHA2|NTRK3|EPHB2|PINK1|ROR2|ANXA1|PRKCZ|TEK|AKT1|EPHA5	2.44e-05	GO:0120025	0.272125
59	3	KEGG Pathways	Long-term depression	0.0019	MAPK1|BRAF|MAP2K1	0.00056	hsa04730	0.272125
29	3	Reactome Pathways	EPHA-mediated growth cone collapse	0.0019	EPHA1|EPHA2|EPHA5	7.79e-05	HSA-3928663	0.272125
696	9	GO Biological Process	Negative regulation of cell population proliferation	0.002	ERBB2|FLT1|CSF1R|MAP2K1|STK11|ERBB4|ROR2|JAK2|MYC	7.47e-05	GO:0008285	0.269897
82	4	GO Biological Process	Negative regulation of autophagy	0.002	MET|MCL1|PINK1|AKT1	7.35e-05	GO:0010507	0.269897
395	7	GO Biological Process	Negative regulation of organelle organization	0.002	EPS8|MET|NEK2|CDC20|PINK1|PRKCD|AKT1	7.66e-05	GO:0010639	0.269897
144	4	KEGG Pathways	Alcoholism	0.002	MAPK1|NTRK2|BRAF|MAP2K1	0.00059	hsa05034	0.269897
21	3	TISSUES	Colorectal cell line	0.002	CCND1|AKT1|MYC	3.22e-05	BTO:0001614	0.269897
397	7	GO Biological Process	Positive regulation of cellular catabolic process	0.0021	AURKA|KDR|STK11|CDC20|PINK1|PRKCD|AKT1	7.91e-05	GO:0031331	0.267778
1927	15	GO Biological Process	Positive regulation of nucleobase-containing compound metabolic process	0.0021	MAPK1|NFKBIA|MAPK14|ERBB2|EGFR|MAP2K1|MET|ERBB4|MAP2K3|NEK2|PINK1|ROR2|PRKCD|AKT1|MYC	8.24e-05	GO:0045935	0.267778
2221	17	GO Cellular Component	Cytoskeleton	0.0021	MAPK1|AURKA|MAPK14|STK17B|FLT1|MST1R|MAP2K1|NEK2|CDC20|PINK1|ROR2|PRKCZ|TEK|JAK2|CIT|AKT1|MAP2K6	2.87e-05	GO:0005856	0.267778
749	10	HPO	Abnormal testis morphology	0.0021	MAPK1|FLT4|BRAF|MERTK|MAP2K1|STK11|NEK2|ROR2|FGFR1|AKT1	2.15e-05	HP:0000035	0.267778
59	4	HPO	Abnormal pulmonary valve morphology	0.0021	FLT4|BRAF|ROR2|FGFR1	2.16e-05	HP:0001641	0.267778
129	4	WikiPathways	Ebola virus pathway in host	0.0021	MAPK1|EGFR|MERTK|AKT1	0.00039	WP4217	0.267778
168	5	GO Biological Process	Negative regulation of mapk cascade	0.0022	EPHB2|PINK1|PRKCD|AKT1|MYC	8.52e-05	GO:0043409	0.265758
30	3	GO Biological Process	Positive regulation of cyclin-dependent protein serine/threonine kinase activity	0.0022	CCND1|EGFR|AKT1	8.55e-05	GO:0045737	0.265758
60	4	HPO	Renal cell carcinoma	0.0022	BRAF|MET|STK11|AKT1	2.29e-05	HP:0005584	0.265758
53	3	WikiPathways	Apoptosis-related network due to altered Notch3 in ovarian cancer	0.0022	MAPK1|ERBB3|AKT1	0.00042	WP2864	0.265758
1075	11	GO Biological Process	Cell activation	0.0023	MAPK1|MAPK14|FLT3|ZAP70|EGFR|KIT|MERTK|STK11|ANXA1|JAK2|PRKCD	8.77e-05	GO:0001775	0.263827
170	5	GO Biological Process	Lung development	0.0023	MAPK1|FLT4|EGFR|MAP2K1|FGFR1	8.99e-05	GO:0030324	0.263827
713	9	GO Biological Process	Negative regulation of cellular component organization	0.0023	EPS8|MET|NEK2|CDC20|EPHB2|PINK1|PRKCZ|PRKCD|AKT1	8.96e-05	GO:0051129	0.263827
169	5	GO Biological Process	Regulation of response to wounding	0.0023	MAP2K1|NTRK3|EPHB2|ANXA1|PRKCD	8.75e-05	GO:1903034	0.263827
19	3	HPO	Bone marrow hypercellularity	0.0023	KIT|JAK2|PRKCD	2.46e-05	HP:0031020	0.263827
128	5	HPO	Neoplasm of the central nervous system	0.0023	ERBB2|BRAF|TEK|FGFR1|AKT1	2.43e-05	HP:0100006	0.263827
64	3	KEGG Pathways	Long-term potentiation	0.0023	MAPK1|BRAF|MAP2K1	0.00071	hsa04720	0.263827
149	4	KEGG Pathways	Oxytocin signaling pathway	0.0023	MAPK1|CCND1|EGFR|MAP2K1	0.00067	hsa04921	0.263827
63	3	KEGG Pathways	GnRH secretion	0.0023	MAPK1|MAP2K1|AKT1	0.00067	hsa04929	0.263827
88	4	GO Biological Process	Embryonic placenta development	0.0024	MAPK1|EGFR|MAP2K1|AKT1	9.56e-05	GO:0001892	0.261979
280	6	GO Biological Process	Negative regulation of cell adhesion	0.0024	ERBB3|ERBB2|ANXA1|JAK2|PRKCD|AKT1	9.46e-05	GO:0007162	0.261979
31	3	GO Biological Process	Histone phosphorylation	0.0024	AURKA|JAK2|PRKCD	9.36e-05	GO:0016572	0.261979
31	3	GO Biological Process	Liver regeneration	0.0024	AURKA|CCND1|EGFR	9.36e-05	GO:0097421	0.261979
409	7	GO Biological Process	Regulation of apoptotic signaling pathway	0.0024	DAPK2|MCL1|PINK1|JAK2|PRKCD|FGFR1|AKT1	9.49e-05	GO:2001233	0.261979
4	2	Reactome Pathways	PLCG1 events in ERBB2 signaling	0.0024	ERBB2|EGFR	9.87e-05	HSA-1251932	0.261979
4	2	Reactome Pathways	Neurophilin interactions with VEGF and VEGFR	0.0024	KDR|FLT1	9.87e-05	HSA-194306	0.261979
4	2	Reactome Pathways	Signaling by MAP2K mutants	0.0024	MAPK1|MAP2K1	9.87e-05	HSA-9652169	0.261979
2	2	TISSUES	U-87MG cell	0.0024	EGFR|AKT1	3.96e-05	BTO:0002036	0.261979
4	2	GO Biological Process	Myeloid progenitor cell differentiation	0.0025	FLT3|KIT	9.87e-05	GO:0002318	0.260206
4	2	GO Biological Process	Positive regulation of endodeoxyribonuclease activity	0.0025	PRKCD|AKT1	9.87e-05	GO:0032079	0.260206
4	2	GO Biological Process	Positive regulation of long-term neuronal synaptic plasticity	0.0025	KIT|EPHB2	9.87e-05	GO:0048170	0.260206
89	4	GO Biological Process	Positive regulation of axonogenesis	0.0025	NTRK2|MAP2K1|STK11|NTRK3	9.97e-05	GO:0050772	0.260206
4	2	GO Biological Process	Regulation of golgi inheritance	0.0025	MAPK1|MAP2K1	9.87e-05	GO:0090170	0.260206
1366	13	GO Cellular Component	Neuron projection	0.0025	MAPK1|AURKA|EPHA1|NTRK2|EPS8|MERTK|EPHA2|NTRK3|EPHB2|PINK1|ROR2|PRKCZ|EPHA5	3.7e-05	GO:0043005	0.260206
361	7	TISSUES	Lymphocytic leukemia cell	0.0025	MAPK1|MAPK14|STK17B|ZAP70|BRAF|PRKCD|AKT1	4.39e-05	BTO:0000744	0.260206
286	6	GO Biological Process	Apoptotic signaling pathway	0.0026	ERBB3|STK11|EPHA2|MCL1|JAK2|PRKCD	0.00011	GO:0097190	0.258503
416	7	GO Biological Process	Regulation of mitotic cell cycle phase transition	0.0026	AURKA|CCND1|EGFR|NEK2|CDC20|ANXA1|AKT1	0.00011	GO:1901990	0.258503
285	6	GO Biological Process	Regulation of leukocyte differentiation	0.0026	ZAP70|ERBB2|ROR2|ANXA1|PRKCZ|MYC	0.0001	GO:1902105	0.258503
2	2	GO Cellular Component	ERBB3:ERBB2 complex	0.0026	ERBB3|ERBB2	3.96e-05	GO:0038143	0.258503
20	3	HPO	Visceral angiomatosis	0.0026	TEK|FGFR1|AKT1	2.83e-05	HP:0100761	0.258503
156	4	KEGG Pathways	Tight junction	0.0026	CCND1|ERBB2|STK11|PRKCZ	0.00079	hsa04530	0.258503
289	6	Reactome Pathways	RHO GTPase Effectors	0.0026	MAPK1|MAPK14|CDC20|PRKCZ|CIT|PRKCD	0.00011	HSA-195258	0.258503
33	3	Reactome Pathways	Negative regulation of FGFR1 signaling	0.0026	MAPK1|BRAF|FGFR1	0.00011	HSA-5654726	0.258503
911	10	GO Biological Process	Response to organic cyclic compound	0.0027	MAPK1|NFKBIA|CCND1|FLT3|EGFR|NTRK3|ANXA1|TEK|JAK2|AKT1	0.00011	GO:0014070	0.256864
569	8	GO Biological Process	Cellular response to hormone stimulus	0.0027	FLT3|EGFR|KIT|ANXA1|PRKCZ|JAK2|PRKCD|AKT1	0.00011	GO:0032870	0.256864
33	3	GO Biological Process	Placenta blood vessel development	0.0027	MAPK1|MAP2K1|AKT1	0.00011	GO:0060674	0.256864
33	3	GO Biological Process	Cellular senescence	0.0027	MAPK14|MAP2K1|PRKCD	0.00011	GO:0090398	0.256864
361	7	GO Cellular Component	Glutamatergic synapse	0.0027	MAPK14|EPS8|ERBB4|NTRK3|EPHB2|PRKCZ|JAK2	4.39e-05	GO:0098978	0.256864
2	2	GO Molecular Function	Macrophage colony-stimulating factor receptor activity	0.0027	CSF1R|MST1R	3.96e-05	GO:0005011	0.256864
93	4	Reactome Pathways	Oxidative Stress Induced Senescence	0.0027	MAPK1|MAPK14|MAP2K3|MAP2K6	0.00012	HSA-2559580	0.256864
34	3	Reactome Pathways	RAF activation	0.0027	BRAF|MAP2K1|JAK2	0.00012	HSA-5673000	0.256864
5799	29	TISSUES	Female reproductive system	0.0027	MAPK1|NFKBIA|AURKA|CCND1|MAPK14|FLT3|FLT4|KDR|STK17B|ERBB3|ERBB2|EGFR|EPS8|FLT1|CSF1R|KIT|BRAF|ADRBK1|STK11|NEK2|MCL1|CDC20|PINK1|ANXA1|PRKCZ|TEK|FGFR1|AKT1|MYC	4.83e-05	BTO:0000083	0.256864
1313	12	GO Biological Process	Cell cycle	0.0028	MAPK1|AURKA|CCND1|EPS8|MAP2K1|STK11|NEK2|CDC20|CIT|PRKCD|MAP2K6|MYC	0.00012	GO:0007049	0.255284
572	8	GO Biological Process	Behavior	0.0028	MAPK1|EGFR|NTRK2|EPS8|KIT|EPHB2|PRKCZ|ALK	0.00012	GO:0007610	0.255284
571	8	GO Biological Process	Regulation of cell activation	0.0028	ZAP70|ERBB2|MERTK|ANXA1|PRKCZ|JAK2|PRKCD|AKT1	0.00011	GO:0050865	0.255284
824	10	GO Cellular Component	Cell surface	0.0028	EGFR|CSF1R|KIT|MST1R|MET|EPHA2|ROR2|ANXA1|TEK|EPHA5	4.79e-05	GO:0009986	0.255284
340	7	HPO	Generalized abnormality of skin	0.0028	NFKBIA|EGFR|BRAF|MAP2K1|JAK2|FGFR1|AKT1	3.02e-05	HP:0011354	0.255284
745	9	GO Biological Process	Brain development	0.003	EGFR|NTRK2|CSF1R|MAP2K1|ERBB4|EPHB2|ALK|FGFR1|EPHA5	0.00012	GO:0007420	0.252288
21	3	HPO	Elevated alpha-fetoprotein	0.003	KIT|MET|STK11	3.22e-05	HP:0006254	0.252288
70	3	KEGG Pathways	Platinum drug resistance	0.003	MAPK1|ERBB2|AKT1	0.00091	hsa01524	0.252288
60	3	WikiPathways	Modulators of TCR signaling and T cell activation	0.003	NFKBIA|ZAP70|AKT1	0.00059	WP5072	0.252288
183	5	GO Biological Process	Negative regulation of cell-cell adhesion	0.0031	ERBB2|ANXA1|JAK2|PRKCD|AKT1	0.00013	GO:0022408	0.250864
929	10	GO Biological Process	Leukocyte activation	0.0031	MAPK1|MAPK14|FLT3|ZAP70|KIT|MERTK|STK11|ANXA1|JAK2|PRKCD	0.00013	GO:0045321	0.250864
183	5	GO Biological Process	Regulation of jnk cascade	0.0031	FLT4|EGFR|PINK1|ROR2|AKT1	0.00013	GO:0046328	0.250864
95	4	GO Biological Process	Leukocyte proliferation	0.0031	FLT3|CSF1R|KIT|PRKCD	0.00013	GO:0070661	0.250864
24	3	GO Molecular Function	Calcium-dependent protein kinase activity	0.0031	PINK1|PRKCZ|PRKCD	4.63e-05	GO:0010857	0.250864
5	2	Reactome Pathways	GRB7 events in ERBB2 signaling	0.0031	ERBB3|ERBB2	0.00014	HSA-1306955	0.250864
36	3	Reactome Pathways	Signaling by high-kinase activity BRAF mutants	0.0031	MAPK1|BRAF|MAP2K1	0.00014	HSA-6802948	0.250864
782	10	COMPARTMENTS	Integral component of plasma membrane	0.0032	KDR|EGFR|EPHA1|NTRK2|FLT1|EPHA2|EPHB2|TEK|ALK|AKT1	3.09e-05	GOCC:0005887	0.249485
375	7	GO Cellular Component	Early endosome	0.0032	MAPK1|KDR|ERBB2|EGFR|NTRK2|MAP2K1|ANXA1	5.56e-05	GO:0005769	0.249485
435	7	GO Biological Process	Morphogenesis of an epithelium	0.0033	KDR|EGFR|CSF1R|MET|EPHA2|FGFR1|MYC	0.00014	GO:0002009	0.248149
187	5	GO Biological Process	Regulation of axonogenesis	0.0033	NTRK2|MAP2K1|STK11|NTRK3|EPHB2	0.00014	GO:0050770	0.248149
5	2	GO Biological Process	Maintenance of protein location in mitochondrion	0.0033	PINK1|AKT1	0.00014	GO:0072656	0.248149
5	2	GO Biological Process	Neutrophil clearance	0.0033	MERTK|ANXA1	0.00014	GO:0097350	0.248149
5	2	GO Biological Process	Positive regulation of macrophage proliferation	0.0033	MAPK1|CSF1R	0.00014	GO:0120041	0.248149
5	2	GO Biological Process	Negative regulation of hydrogen peroxide-mediated programmed cell death	0.0033	MET|PINK1	0.00014	GO:1901299	0.248149
168	4	KEGG Pathways	Tuberculosis	0.0033	MAPK1|MAPK14|JAK2|AKT1	0.001	hsa05152	0.248149
37	3	Reactome Pathways	Ca-dependent events	0.0033	MAPK1|ADRBK1|PRKCD	0.00015	HSA-111996	0.248149
524	8	TISSUES	Adenocarcinoma cell	0.0033	MAPK14|ERBB2|BRAF|MET|STK11|ERBB4|CDC20|EPHB2	6.33e-05	BTO:0000604	0.248149
849	10	TISSUES	Leukocyte	0.0033	NFKBIA|MAPK14|FLT3|ZAP70|MERTK|MAP2K1|MAP2K3|NEK2|MCL1|MAP2K6	6.14e-05	BTO:0000751	0.248149
1882	15	TISSUES	Liver	0.0033	MAPK1|CCND1|MAPK14|ERBB3|ERBB2|EGFR|CSF1R|MAP2K1|MET|STK11|CDC20|ANXA1|TEK|FGFR1|AKT1	6.3e-05	BTO:0000759	0.248149
27	3	TISSUES	Colonic cancer cell line	0.0033	CCND1|AKT1|MYC	6.4e-05	BTO:0000797	0.248149
3	2	TISSUES	SK-BR-3 cell	0.0033	ERBB2|EGFR	6.59e-05	BTO:0002419	0.248149
9848	40	COMPARTMENTS	Organelle	0.0034	MAPK1|NFKBIA|AURKA|CCND1|MAPK14|FLT3|DAPK2|FLT4|KDR|STK17B|ERBB2|EGFR|NTRK2|EPS8|FLT1|KIT|BRAF|MERTK|MST1R|MAP2K1|ADRBK1|STK11|ERBB4|MAP2K3|NEK2|MCL1|CDC20|PINK1|ROR2|ANXA1|PRKCZ|TEK|JAK2|ALK|PRKCD|FGFR1|AKT1|MAP2K6|MYC|EPHA5	3.55e-05	GOCC:0043226	0.246852
98	4	GO Biological Process	Positive regulation of leukocyte chemotaxis	0.0034	MAPK1|MAPK14|DAPK2|CSF1R	0.00014	GO:0002690	0.246852
302	6	GO Biological Process	Response to light stimulus	0.0034	CCND1|EGFR|KIT|STK11|AKT1|MYC	0.00014	GO:0009416	0.246852
760	9	GO Biological Process	Regulation of cell cycle process	0.0034	AURKA|CCND1|EGFR|NEK2|CDC20|ANXA1|CIT|FGFR1|AKT1	0.00014	GO:0010564	0.246852
36	3	GO Biological Process	Phosphatidylinositol 3-kinase signaling	0.0034	ERBB3|ERBB2|AKT1	0.00014	GO:0014065	0.246852
36	3	GO Biological Process	Positive regulation of telomerase activity	0.0034	MAPK1|NEK2|MYC	0.00014	GO:0051973	0.246852
99	4	GO Biological Process	Gland morphogenesis	0.0035	EGFR|CSF1R|EPHA2|FGFR1	0.00015	GO:0022612	0.245593
2	2	HPO	Atypical nevus	0.0035	BRAF|STK11	3.96e-05	HP:0001062	0.245593
2	2	HPO	Atypical nevi in non-sun exposed areas	0.0035	BRAF|STK11	3.96e-05	HP:0001074	0.245593
69	4	HPO	Neoplasm of the thyroid gland	0.0035	ERBB3|ERBB2|PRKCD|AKT1	3.86e-05	HP:0100031	0.245593
13	2	WikiPathways	Osteopontin signaling	0.0035	MAPK1|MAP2K1	0.00068	WP1434	0.245593
64	3	WikiPathways	Pathways affected in adenoid cystic carcinoma	0.0035	ERBB2|AKT1|MYC	0.00071	WP3651	0.245593
13	2	WikiPathways	Neuroinflammation	0.0035	NFKBIA|MAPK14	0.00068	WP4919	0.245593
1147	11	GO Biological Process	Response to abiotic stimulus	0.0036	NFKBIA|CCND1|MAPK14|EGFR|KIT|STK11|PINK1|ANXA1|TEK|AKT1|MYC	0.00015	GO:0009628	0.24437
37	3	GO Biological Process	Cellular response to cadmium ion	0.0036	MAPK1|EGFR|AKT1	0.00015	GO:0071276	0.24437
644	9	HPO	Abnormal oral cavity morphology	0.0036	MAPK1|ZAP70|EGFR|STK11|ROR2|PRKCD|FGFR1|AKT1|MYC	4.13e-05	HP:0000163	0.24437
605	8	Reactome Pathways	Hemostasis	0.0036	MAPK1|MAPK14|MERTK|PRKCZ|TEK|JAK2|PRKCD|AKT1	0.00017	HSA-109582	0.24437
242	6	COMPARTMENTS	Early endosome	0.0037	MAPK1|KDR|EGFR|NTRK2|MAP2K1|ANXA1	4.3e-05	GOCC:0005769	0.24318
2	2	COMPARTMENTS	ERBB4-ERBB3 complex	0.0037	ERBB3|ERBB4	3.96e-05	GOCC:0038140	0.24318
2	2	COMPARTMENTS	ERBB3:ERBB2 complex	0.0037	ERBB3|ERBB2	3.96e-05	GOCC:0038143	0.24318
8685	37	COMPARTMENTS	Membrane-bounded organelle	0.0037	MAPK1|NFKBIA|AURKA|CCND1|MAPK14|FLT3|DAPK2|FLT4|KDR|STK17B|ERBB2|EGFR|NTRK2|EPS8|FLT1|KIT|BRAF|MST1R|MAP2K1|STK11|ERBB4|MAP2K3|NEK2|MCL1|CDC20|PINK1|ROR2|ANXA1|PRKCZ|JAK2|ALK|PRKCD|FGFR1|AKT1|MAP2K6|MYC|EPHA5	4.44e-05	GOCC:0043227	0.24318
247	6	COMPARTMENTS	Plasma membrane signaling receptor complex	0.0037	ZAP70|ERBB3|ERBB2|KIT|ERBB4|AKT1	4.8e-05	GOCC:0098802	0.24318
145	5	HPO	Abnormal venous morphology	0.0037	FLT4|MET|TEK|PRKCD|AKT1	4.33e-05	HP:0002624	0.24318
2298	17	HPO	Abnormality of higher mental function	0.0037	MAPK1|ERBB3|ERBB2|NTRK2|CSF1R|KIT|BRAF|MERTK|MAP2K1|NEK2|PINK1|ROR2|TEK|JAK2|CIT|FGFR1|AKT1	4.45e-05	HP:0011446	0.24318
11428	43	GO Cellular Component	Cytoplasm	0.0038	MAPK1|NFKBIA|AURKA|CCND1|MAPK14|FLT3|DAPK2|FLT4|KDR|STK17B|ZAP70|ERBB2|EGFR|NTRK2|EPS8|FLT1|KIT|BRAF|MERTK|MST1R|MAP2K1|ADRBK1|STK11|ERBB4|MAP2K3|NTRK3|NEK2|MCL1|CDC20|EPHB2|PINK1|ROR2|ANXA1|PRKCZ|TEK|JAK2|CIT|PRKCD|FGFR1|AKT1|MAP2K6|EPHA5|EPHB6	6.99e-05	GO:0005737	0.242022
653	9	HPO	Abnormal abdomen morphology	0.0038	CCND1|ZAP70|KIT|BRAF|MET|STK11|JAK2|PRKCD|AKT1	4.6e-05	HP:0001438	0.242022
24	3	HPO	Lower limb asymmetry	0.0038	MAPK1|MAP2K1|AKT1	4.63e-05	HP:0100559	0.242022
174	4	KEGG Pathways	NOD-like receptor signaling pathway	0.0038	MAPK1|NFKBIA|MAPK14|PRKCD	0.0012	hsa04621	0.242022
312	6	GO Biological Process	Positive regulation of secretion by cell	0.0039	EGFR|ADRBK1|PINK1|JAK2|FGFR1|MAP2K6	0.00017	GO:1903532	0.240894
1195	12	HPO	Abnormal eye physiology	0.0039	MAPK1|EGFR|NTRK2|BRAF|MERTK|MAP2K1|NEK2|ROR2|TEK|PRKCD|FGFR1|AKT1	4.71e-05	HP:0012373	0.240894
6	2	Reactome Pathways	Estrogen-stimulated signaling through PRKCZ	0.0039	MAPK1|PRKCZ	0.00018	HSA-9634635	0.240894
103	4	GO Biological Process	Regulation of notch signaling pathway	0.004	NFKBIA|EGFR|KIT|AKT1	0.00017	GO:0008593	0.239794
103	4	GO Biological Process	Regulation of anion transport	0.004	PRKCD|FGFR1|AKT1|MAP2K6	0.00017	GO:0044070	0.239794
1163	11	GO Biological Process	Negative regulation of molecular function	0.004	NFKBIA|AURKA|EPHA1|MET|NEK2|EPHB2|ANXA1|PRKCZ|JAK2|PRKCD|AKT1	0.00017	GO:0044092	0.239794
103	4	GO Biological Process	Entry into host	0.004	EGFR|ADRBK1|MET|EPHA2	0.00017	GO:0044409	0.239794
40	3	Reactome Pathways	MAP2K and MAPK activation	0.004	MAPK1|BRAF|MAP2K1	0.00019	HSA-5674135	0.239794
42	4	STRING Clusters	Mixed, incl. host-pathogen interaction of human coronaviruses - mapk signaling, and mitogen-activated protein (map) kinase phosphatase	0.004	MAPK1|MAPK14|MAP2K3|MAP2K6	6.1e-06	CL:6224	0.239794
316	6	GO Biological Process	Negative regulation of catabolic process	0.0041	MAPK14|EGFR|MET|MCL1|PINK1|AKT1	0.00018	GO:0009895	0.238722
39	3	GO Biological Process	Regulation of actin cytoskeleton reorganization	0.0041	CSF1R|NTRK3|TEK	0.00018	GO:2000249	0.238722
74	4	HPO	Bone pain	0.0041	KIT|MAP2K1|MET|TEK	5.01e-05	HP:0002653	0.238722
202	5	Reactome Pathways	Signaling by NOTCH	0.0041	CCND1|FLT4|EGFR|AKT1|MYC	0.0002	HSA-157118	0.238722
2	2	DISEASES	Gastroesophageal adenocarcinoma	0.0042	KDR|ERBB2	3.96e-05	DOID:0080375	0.237675
3388	20	GO Biological Process	Regulation of transcription, dna-templated	0.0042	MAPK1|NFKBIA|CCND1|MAPK14|ERBB2|EGFR|KIT|MAP2K1|MET|ERBB4|MAP2K3|PINK1|ROR2|PRKCZ|JAK2|ALK|FGFR1|AKT1|MYC|EPHA5	0.00018	GO:0006355	0.237675
6	2	GO Biological Process	Trachea formation	0.0042	MAPK1|MAP2K1	0.00018	GO:0060440	0.237675
317	6	GO Biological Process	Regulation of neuron death	0.0042	ERBB3|NTRK2|MCL1|PINK1|JAK2|AKT1	0.00018	GO:1901214	0.237675
199	5	GO Biological Process	Positive regulation of hemopoiesis	0.0042	MAPK14|ZAP70|ROR2|ANXA1|PRKCZ	0.00018	GO:1903708	0.237675
6	2	GO Biological Process	Positive regulation of nmda glutamate receptor activity	0.0042	EPHB2|PINK1	0.00018	GO:1904783	0.237675
509	8	HPO	Abnormality of reproductive system physiology	0.0042	KIT|BRAF|MERTK|STK11|NEK2|PINK1|FGFR1|AKT1	5.18e-05	HP:0000080	0.237675
25	3	HPO	Slow-growing hair	0.0042	EGFR|BRAF|MAP2K1	5.18e-05	HP:0002217	0.237675
676	9	COMPARTMENTS	Plasma membrane region	0.0043	MAPK1|ERBB3|ERBB2|EGFR|EPS8|MET|ERBB4|ANXA1|TEK	5.99e-05	GOCC:0098590	0.236653
23	3	DISEASES	Pancreatic cancer	0.0043	EGFR|AKT1|MYC	4.13e-05	DOID:1793	0.236653
976	10	GO Biological Process	Cell cycle process	0.0043	AURKA|CCND1|EPS8|MAP2K1|STK11|NEK2|CDC20|CIT|MAP2K6|MYC	0.00019	GO:0022402	0.236653
106	4	GO Biological Process	Negative regulation of protein binding	0.0043	AURKA|MET|PRKCD|AKT1	0.00019	GO:0032091	0.236653
617	8	GO Biological Process	Regulation of protein transport	0.0043	MAPK1|MAPK14|ERBB2|EGFR|PINK1|JAK2|PRKCD|EPHA5	0.00019	GO:0051223	0.236653
145	5	DISEASES	Reproductive organ cancer	0.0044	KIT|STK11|EPHB2|AKT1|MYC	4.33e-05	DOID:193	0.235655
362	7	DISEASES	Endocrine system disease	0.0044	EGFR|KIT|STK11|ERBB4|FGFR1|AKT1|MYC	4.47e-05	DOID:28	0.235655
107	4	GO Biological Process	Stress-activated mapk cascade	0.0044	MAPK1|MAPK14|MAP2K3|ROR2	0.0002	GO:0051403	0.235655
182	4	KEGG Pathways	Viral carcinogenesis	0.0044	MAPK1|NFKBIA|CCND1|CDC20	0.0014	hsa05203	0.235655
15	2	WikiPathways	miRNAs involved in DNA damage response	0.0044	CCND1|MYC	0.00088	WP1545	0.235655
5855	29	HPO	Protein measurement	0.0045	MAPK1|AURKA|FLT3|DAPK2|FLT4|KDR|ZAP70|ERBB3|EGFR|EPHA1|NTRK2|FLT1|CSF1R|KIT|MERTK|MET|STK11|ERBB4|EPHA2|NTRK3|MCL1|TIE1|EPHB2|TEK|JAK2|ALK|CIT|AKT1|MAP2K6	5.87e-05	EFO:0004747	0.234679
26	3	HPO	Nevus flammeus	0.0045	ROR2|TEK|FGFR1	5.77e-05	HP:0001052	0.234679
154	5	HPO	Abnormal esophagus morphology	0.0045	KIT|BRAF|MET|STK11|FGFR1	5.71e-05	HP:0002031	0.234679
4	2	TISSUES	MDA-MB-231 cell	0.0045	ERBB2|AKT1	9.87e-05	BTO:0000815	0.234679
4	2	TISSUES	Esophageal cancer cell	0.0045	CCND1|AKT1	9.87e-05	BTO:0001577	0.234679
108	4	GO Biological Process	Myeloid cell homeostasis	0.0046	KIT|MERTK|ANXA1|JAK2	0.0002	GO:0002262	0.233724
204	5	GO Biological Process	Cell chemotaxis	0.0046	FLT1|KIT|EPHA2|ANXA1|PRKCD	0.00021	GO:0060326	0.233724
5707	28	TISSUES	Nervous system	0.0047	MAPK1|NFKBIA|CCND1|ERBB3|ERBB2|NTRK2|EPS8|CSF1R|KIT|ADRBK1|MET|STK11|ERBB4|MAP2K3|NTRK3|MCL1|EPHB2|PINK1|PRKCZ|TEK|JAK2|ALK|CIT|PRKCD|FGFR1|AKT1|EPHA5|EPHB6	0.00011	BTO:0001484	0.23279
6036	29	TISSUES	Endocrine gland	0.0047	MAPK1|NFKBIA|AURKA|CCND1|MAPK14|FLT3|ERBB3|ERBB2|EGFR|EPS8|FLT1|CSF1R|BRAF|MAP2K1|ADRBK1|MET|STK11|EPHA2|NEK2|MCL1|CDC20|PINK1|ANXA1|PRKCZ|TEK|PRKCD|FGFR1|AKT1|MYC	0.00011	BTO:0001488	0.23279
42	3	GO Biological Process	Osteoclast differentiation	0.0048	MAPK14|CSF1R|EPHA2	0.00022	GO:0030316	0.231876
34	3	TISSUES	Cell property	0.0048	NFKBIA|KIT|MYC	0.00012	BTO:0002322	0.231876
328	6	GO Biological Process	Response to steroid hormone	0.0049	CCND1|FLT3|EGFR|NTRK3|ANXA1|JAK2	0.00022	GO:0048545	0.23098
630	8	GO Biological Process	Regulation of secretion by cell	0.0049	EGFR|ADRBK1|PINK1|ANXA1|JAK2|FGFR1|MAP2K6|EPHA5	0.00022	GO:1903530	0.23098
208	5	GO Biological Process	Positive regulation of transmembrane transport	0.005	MAPK14|BRAF|EPHB2|PINK1|AKT1	0.00023	GO:0034764	0.230103
111	4	GO Biological Process	Myelination	0.005	ERBB2|NTRK2|NTRK3|AKT1	0.00023	GO:0042552	0.230103
3	2	HPO	Intestinal bleeding	0.005	STK11|TEK	6.59e-05	HP:0002584	0.230103
43	3	GO Biological Process	Negative regulation of notch signaling pathway	0.0051	NFKBIA|EGFR|AKT1	0.00023	GO:0045746	0.229243
4636	25	COMPARTMENTS	Nucleus	0.0052	MAPK1|NFKBIA|AURKA|CCND1|MAPK14|FLT4|KDR|STK17B|ERBB2|EGFR|KIT|MAP2K1|STK11|ERBB4|MAP2K3|NEK2|MCL1|CDC20|ANXA1|JAK2|PRKCD|FGFR1|AKT1|MAP2K6|MYC	7.48e-05	GOCC:0005634	0.2284
7	2	GO Biological Process	p38MAPK cascade	0.0052	MAPK14|MAP2K3	0.00024	GO:0038066	0.2284
7	2	GO Biological Process	Positive regulation of protein kinase c activity	0.0052	EGFR|ROR2	0.00024	GO:1900020	0.2284
211	5	GO Biological Process	Negative regulation of neuron death	0.0052	ERBB3|NTRK2|PINK1|JAK2|AKT1	0.00024	GO:1901215	0.2284
87	3	KEGG Pathways	Gap junction	0.0052	MAPK1|EGFR|MAP2K1	0.0017	hsa04540	0.2284
5	2	TISSUES	Vasculature	0.0052	KDR|TEK	0.00014	BTO:0003718	0.2284
113	4	GO Biological Process	Myeloid leukocyte differentiation	0.0053	MAPK14|CSF1R|KIT|EPHA2	0.00024	GO:0002573	0.227572
212	5	GO Biological Process	Response to mechanical stimulus	0.0053	NFKBIA|MAPK14|EGFR|KIT|AKT1	0.00025	GO:0009612	0.227572
44	3	GO Biological Process	Positive regulation of glucose transmembrane transport	0.0053	MAPK14|BRAF|AKT1	0.00025	GO:0010828	0.227572
44	3	GO Biological Process	Positive regulation of protein dephosphorylation	0.0053	PINK1|JAK2|PRKCD	0.00025	GO:0035307	0.227572
212	5	GO Biological Process	Regulation of neuron apoptotic process	0.0053	ERBB3|NTRK2|MCL1|PINK1|JAK2	0.00025	GO:0043523	0.227572
44	3	GO Biological Process	Long-term synaptic potentiation	0.0053	MAPK1|NTRK2|PRKCZ	0.00025	GO:0060291	0.227572
193	4	KEGG Pathways	Calcium signaling pathway	0.0053	ERBB3|ERBB2|EGFR|ERBB4	0.0017	hsa04020	0.227572
214	5	Reactome Pathways	G alpha (q) signalling events	0.0053	MAPK1|EGFR|ADRBK1|ANXA1|PRKCD	0.00026	HSA-416476	0.227572
645	8	GO Biological Process	Cellular response to nitrogen compound	0.0055	MAPK1|EGFR|NTRK2|ADRBK1|PRKCZ|JAK2|PRKCD|AKT1	0.00026	GO:1901699	0.225964
727	9	GO Cellular Component	Perinuclear region of cytoplasm	0.0055	AURKA|ERBB2|EGFR|NTRK2|CDC20|PINK1|PRKCZ|PRKCD|EPHA5	0.0001	GO:0048471	0.225964
17	2	WikiPathways	IL-9 signaling pathway	0.0055	MAPK1|MAP2K1	0.0011	WP22	0.225964
17	2	WikiPathways	Leptin-insulin signaling overlap	0.0055	JAK2|AKT1	0.0011	WP3935	0.225964
1268	12	COMPARTMENTS	Cell projection	0.0056	NTRK2|EPS8|MERTK|ADRBK1|EPHA2|EPHB2|PINK1|ANXA1|TEK|AKT1|MYC|EPHA5	8.31e-05	GOCC:0042995	0.225181
64	4	InterPro Domains	Protein kinase C-like, phorbol ester/diacylglycerol-binding domain	0.0056	BRAF|PRKCZ|CIT|PRKCD	2.92e-05	IPR002219	0.225181
116	4	GO Biological Process	Regulation of lipid transport	0.0057	NFKBIA|PRKCD|AKT1|MAP2K6	0.00027	GO:0032368	0.224413
27	3	DISEASES	Stomach cancer	0.0058	ERBB2|EGFR|AKT1	6.4e-05	DOID:10534	0.223657
79	4	DISEASES	Urinary system cancer	0.0058	ERBB2|MET|NTRK3|MYC	6.4e-05	DOID:3996	0.223657
3	2	DISEASES	Large cell carcinoma	0.0058	EGFR|ALK	6.59e-05	DOID:4552	0.223657
117	4	GO Biological Process	Mesoderm development	0.0058	EPHA2|TIE1|JAK2|FGFR1	0.00028	GO:0007498	0.223657
1920	15	HPO	Abnormality of the ear	0.0058	MAPK1|ERBB3|ERBB2|EGFR|KIT|BRAF|MERTK|MAP2K1|NEK2|ROR2|JAK2|CIT|PRKCD|FGFR1|AKT1	7.91e-05	HP:0000598	0.223657
29	3	HPO	Hypoplasia of the zygomatic bone	0.0058	BRAF|MAP2K1|FGFR1	7.79e-05	HP:0010669	0.223657
29	3	HPO	Non-Hodgkin lymphoma	0.0058	CCND1|PRKCD|MYC	7.79e-05	HP:0012539	0.223657
91	3	KEGG Pathways	Hematopoietic cell lineage	0.0058	FLT3|CSF1R|KIT	0.0019	hsa04640	0.223657
2543	17	TISSUES	Hematopoietic system	0.0058	MAPK1|NFKBIA|AURKA|MAPK14|FLT3|FLT4|KDR|ZAP70|MERTK|MAP2K1|ADRBK1|MAP2K3|NEK2|MCL1|CDC20|PRKCD|MAP2K6	0.00016	BTO:0000570	0.223657
193	5	TISSUES	Chronic lymphocytic leukemia cell	0.0058	MAPK1|MAPK14|STK17B|ZAP70|PRKCD	0.00016	BTO:0001546	0.223657
644	8	UniProt Keywords	Cell cycle	0.0058	MAPK1|AURKA|CCND1|STK11|NEK2|CDC20|CIT|PRKCD	0.00026	KW-0131	0.223657
28	3	DISEASES	Breast carcinoma	0.0059	CCND1|ERBB2|NTRK3	7.07e-05	DOID:3459	0.222915
46	3	GO Biological Process	Negative regulation of stress-activated mapk cascade	0.0059	PINK1|AKT1|MYC	0.00028	GO:0032873	0.222915
46	3	GO Biological Process	Positive regulation of alpha-beta t cell differentiation	0.0059	ZAP70|ANXA1|PRKCZ	0.00028	GO:0046638	0.222915
166	5	HPO	Abnormal heart valve morphology	0.0059	FLT4|BRAF|MAP2K1|ROR2|FGFR1	8.06e-05	HP:0001654	0.222915
92	3	KEGG Pathways	IL-17 signaling pathway	0.0059	MAPK1|NFKBIA|MAPK14	0.0019	hsa04657	0.222915
8	2	Reactome Pathways	RUNX3 regulates WNT signaling	0.0059	CCND1|MYC	0.00029	HSA-8951430	0.222915
18	2	WikiPathways	TGF-beta signaling in thyroid cells for epithelial-mesenchymal transition	0.006	MAPK1|AKT1	0.0012	WP3859	0.222185
18	2	WikiPathways	Extracellular vesicles in the crosstalk of cardiac cells	0.006	KDR|EGFR	0.0012	WP4300	0.222185
18	2	WikiPathways	Inhibition of exosome biogenesis and secretion by Manumycin A in CRPC cells	0.006	MAPK1|BRAF	0.0012	WP4301	0.222185
1676	13	GO Biological Process	Homeostatic process	0.0061	MAPK1|FLT3|KDR|EGFR|KIT|MERTK|MET|STK11|MCL1|ANXA1|JAK2|AKT1|MYC	0.00029	GO:0042592	0.221467
30	3	HPO	Recurrent infection of the gastrointestinal tract	0.0061	NFKBIA|ZAP70|EGFR	8.55e-05	HP:0004798	0.221467
21	3	InterPro Domains	Diacylglycerol/phorbol-ester binding	0.0061	BRAF|PRKCZ|PRKCD	3.22e-05	IPR020454	0.221467
221	5	GO Biological Process	Myeloid cell differentiation	0.0062	MAPK14|CSF1R|KIT|EPHA2|JAK2	0.0003	GO:0030099	0.220761
120	4	GO Biological Process	Endocrine system development	0.0062	MAPK1|MAP2K1|ANXA1|AKT1	0.0003	GO:0035270	0.220761
8	2	GO Biological Process	Centrosome separation	0.0062	AURKA|NEK2	0.00029	GO:0051299	0.220761
493	7	GO Biological Process	Cell division	0.0062	AURKA|CCND1|KIT|NEK2|CDC20|CIT|FGFR1	0.00029	GO:0051301	0.220761
8	2	GO Biological Process	Bergmann glial cell differentiation	0.0062	MAPK1|MAP2K1	0.00029	GO:0060020	0.220761
47	3	GO Biological Process	Negative regulation of oxidative stress-induced cell death	0.0062	MET|PINK1|AKT1	0.0003	GO:1903202	0.220761
8	2	GO Biological Process	Regulation of oxidative stress-induced neuron intrinsic apoptotic signaling pathway	0.0062	MCL1|PINK1	0.00029	GO:1903376	0.220761
713	9	HPO	Neutrophil count	0.0063	FLT3|CSF1R|KIT|MET|STK11|MCL1|JAK2|CIT|AKT1	8.96e-05	EFO:0004833	0.220066
1488	13	HPO	Abnormality of cardiovascular system morphology	0.0063	MAPK1|FLT4|ERBB3|EGFR|BRAF|MAP2K1|MET|ROR2|TEK|JAK2|PRKCD|FGFR1|AKT1	8.88e-05	HP:0030680	0.220066
95	3	KEGG Pathways	Melanogenesis	0.0064	MAPK1|KIT|MAP2K1	0.0021	hsa04916	0.219382
48	3	GO Biological Process	Regulation of extrinsic apoptotic signaling pathway in absence of ligand	0.0065	MCL1|FGFR1|AKT1	0.00032	GO:2001239	0.218709
4	2	GO Molecular Function	Neurotrophin receptor activity	0.0065	NTRK2|NTRK3	9.87e-05	GO:0005030	0.218709
279	6	HPO	Constipation	0.0065	ERBB3|ERBB2|KIT|BRAF|PINK1|FGFR1	9.28e-05	HP:0002019	0.218709
6	2	TISSUES	MCF-7 cell	0.0065	ERBB2|AKT1	0.00018	BTO:0000093	0.218709
10179	39	UniProt Keywords	Alternative splicing	0.0065	MAPK1|MAPK14|FLT3|DAPK2|FLT4|KDR|ZAP70|ERBB3|ERBB2|EGFR|EPHA1|NTRK2|EPS8|FLT1|CSF1R|KIT|MST1R|MAP2K1|MET|STK11|ERBB4|MAP2K3|EPHA2|NTRK3|NEK2|MCL1|TIE1|EPHB2|PINK1|PRKCZ|TEK|CIT|PRKCD|FGFR1|AKT1|MAP2K6|MYC|EPHA5|EPHB6	0.0003	KW-0025	0.218709
84	4	DISEASES	Endocrine gland cancer	0.0066	EGFR|KIT|AKT1|MYC	8.04e-05	DOID:170	0.218046
225	5	GO Biological Process	Ear development	0.0066	MAPK1|NTRK3|EPHB2|ROR2|FGFR1	0.00032	GO:0043583	0.218046
85	4	DISEASES	Lymphoma	0.0068	CCND1|ZAP70|ALK|MYC	8.4e-05	DOID:0060058	0.216749
123	4	GO Biological Process	Ear morphogenesis	0.0068	MAPK1|EPHB2|ROR2|FGFR1	0.00033	GO:0042471	0.216749
123	4	GO Biological Process	Myeloid leukocyte migration	0.0068	FLT1|KIT|ROR2|ANXA1	0.00033	GO:0097529	0.216749
1942	14	GO Biological Process	System process	0.0069	MAPK1|FLT4|EGFR|NTRK2|KIT|ADRBK1|MAP2K3|NTRK3|EPHB2|PRKCZ|TEK|FGFR1|AKT1|MAP2K6	0.00034	GO:0003008	0.216115
49	3	GO Biological Process	Substrate adhesion-dependent cell spreading	0.0069	EPHA1|MERTK|TEK	0.00033	GO:0034446	0.216115
49	3	GO Biological Process	Labyrinthine layer development	0.0069	MAPK1|MAP2K1|AKT1	0.00033	GO:0060711	0.216115
2708	18	HPO	Abnormality of the skeletal system	0.0069	MAPK1|NFKBIA|FLT4|ERBB3|ERBB2|NTRK2|CSF1R|KIT|BRAF|MAP2K1|MET|STK11|ROR2|TEK|CIT|PRKCD|FGFR1|AKT1	0.0001	HP:0000924	0.216115
352	5	KEGG Pathways	Amyotrophic lateral sclerosis	0.0069	MAPK14|ERBB4|MAP2K3|PINK1|MAP2K6	0.0023	hsa05014	0.216115
228	5	GO Biological Process	Regulation of synapse organization	0.007	MAPK14|NTRK2|NTRK3|CDC20|EPHB2	0.00034	GO:0050807	0.21549
176	5	HPO	Hydronephrosis	0.0071	ERBB3|BRAF|MAP2K1|ROR2|FGFR1	0.00011	HP:0000126	0.214874
90	4	HPO	Neoplasm of the large intestine	0.0071	KIT|BRAF|STK11|AKT1	0.0001	HP:0100834	0.214874
9	2	Reactome Pathways	MAPK1 (ERK2) activation	0.0071	MAPK1|JAK2	0.00036	HSA-112411	0.214874
49	3	UniProt Keywords	Ectodermal dysplasia	0.0071	NFKBIA|BRAF|MAP2K1	0.00033	KW-0038	0.214874
20	2	WikiPathways	Hematopoietic stem cell gene regulation by GABP alpha/beta complex	0.0071	FLT3|MCL1	0.0015	WP3657	0.214874
20	2	WikiPathways	Serotonin receptor 2 and ELK-SRF/GATA4 signaling	0.0071	MAPK1|MAP2K1	0.0015	WP732	0.214874
50	3	GO Biological Process	Epidermal growth factor receptor signaling pathway	0.0072	EGFR|BRAF|AKT1	0.00035	GO:0007173	0.214267
50	3	GO Biological Process	Cellular response to nerve growth factor stimulus	0.0072	NTRK2|NTRK3|AKT1	0.00035	GO:1990090	0.214267
177	5	HPO	Neoplasm of the genitourinary tract	0.0072	KIT|BRAF|MET|STK11|AKT1	0.00011	HP:0007379	0.214267
9	2	GO Biological Process	Neuronal action potential propagation	0.0073	NTRK2|NTRK3	0.00036	GO:0019227	0.213668
9	2	GO Biological Process	Outer ear morphogenesis	0.0073	MAPK1|FGFR1	0.00036	GO:0042473	0.213668
2	2	InterPro Domains	Tyrosine-protein kinase, HGF/MSP receptor	0.0073	MST1R|MET	3.96e-05	IPR016244	0.213668
85	3	WikiPathways	ncRNAs involved in Wnt signaling in hepatocellular carcinoma	0.0073	CCND1|ROR2|MYC	0.0016	WP4336	0.213668
571	8	HPO	Anteverted nares	0.0075	MAPK1|BRAF|MERTK|MAP2K1|NEK2|ROR2|FGFR1|AKT1	0.00011	HP:0000463	0.212494
15	3	STRING Clusters	PDGF/VEGF domain, and vascular endothelial growth factor binding	0.0075	FLT4|KDR|FLT1	1.31e-05	CL:15708	0.212494
86	3	WikiPathways	Acute viral myocarditis	0.0075	MAPK1|CCND1|AKT1	0.0016	WP4298	0.212494
1529	13	HPO	Disease	0.0077	MAPK1|MAPK14|ERBB3|EGFR|BRAF|MERTK|CDC20|ROR2|JAK2|ALK|FGFR1|AKT1|MAP2K6	0.00012	EFO:0000408	0.211351
4	2	DISEASES	Lung non-squamous non-small cell carcinoma	0.0078	EGFR|ALK	9.87e-05	DOID:0080521	0.210791
89	4	DISEASES	Female reproductive organ cancer	0.0078	KIT|STK11|AKT1|MYC	9.97e-05	DOID:120	0.210791
283	6	DISEASES	Reproductive system disease	0.0078	KIT|STK11|ERBB4|EPHB2|AKT1|MYC	0.0001	DOID:15	0.210791
174	5	DISEASES	Gonadal disease	0.0078	KIT|STK11|ERBB4|FGFR1|AKT1	0.0001	DOID:2277	0.210791
293	6	HPO	Cardiovascular disease	0.0078	MAPK1|MAPK14|EGFR|BRAF|MERTK|ALK	0.00012	EFO:0000319	0.210791
427	7	HPO	Downslanted palpebral fissures	0.0078	MAPK1|NTRK2|BRAF|MAP2K1|ROR2|FGFR1|AKT1	0.00012	HP:0000494	0.210791
94	4	HPO	Abnormal thrombosis	0.0078	MET|TEK|JAK2|AKT1	0.00012	HP:0001977	0.210791
34	3	HPO	Germ cell neoplasia	0.0078	KIT|STK11|AKT1	0.00012	HP:0100728	0.210791
95	4	HPO	Leukocytosis	0.0079	ZAP70|KIT|JAK2|PRKCD	0.00013	HP:0001974	0.210237
88	3	WikiPathways	Androgen receptor signaling pathway	0.0079	CCND1|EGFR|AKT1	0.0017	WP138	0.210237
177	5	DISEASES	Female reproductive system disease	0.008	KIT|STK11|ERBB4|AKT1|MYC	0.00011	DOID:229	0.209691
367	6	GO Biological Process	Response to metal ion	0.008	MAPK1|CCND1|EGFR|KIT|BRAF|AKT1	0.0004	GO:0010038	0.209691
5447	26	GO Biological Process	Cellular component organization	0.008	MAPK1|AURKA|KDR|ERBB2|EGFR|EPHA1|EPS8|CSF1R|KIT|STK11|ERBB4|EPHA2|NTRK3|NEK2|CDC20|TIE1|EPHB2|PINK1|ANXA1|PRKCZ|JAK2|CIT|PRKCD|AKT1|MYC|EPHA5	0.0004	GO:0016043	0.209691
3878	21	GO Biological Process	Regulation of cellular macromolecule biosynthetic process	0.008	MAPK1|NFKBIA|CCND1|MAPK14|ERBB2|EGFR|KIT|MAP2K1|MET|ERBB4|MAP2K3|NEK2|PINK1|ROR2|PRKCZ|JAK2|ALK|FGFR1|AKT1|MYC|EPHA5	0.0004	GO:2000112	0.209691
237	5	GO Biological Process	Regulation of leukocyte proliferation	0.0081	MAPK1|ZAP70|ERBB2|CSF1R|ANXA1	0.00041	GO:0070663	0.209151
22	2	WikiPathways	PI3K/AKT/mTOR - VitD3 signaling	0.0081	AKT1|MYC	0.0018	WP4141	0.209151
7	2	TISSUES	Non-small cell lung adenocarcinoma cell line	0.0082	ALK|AKT1	0.00024	BTO:0004078	0.208619
131	4	GO Biological Process	Branching morphogenesis of an epithelial tube	0.0083	KDR|MET|EPHA2|MYC	0.00042	GO:0048754	0.208092
299	6	HPO	Obesity	0.0083	NTRK2|BRAF|MERTK|NEK2|FGFR1|AKT1	0.00013	HP:0001513	0.208092
10	2	Reactome Pathways	MAPK3 (ERK1) activation	0.0083	MAP2K1|JAK2	0.00043	HSA-110056	0.208092
10	2	Reactome Pathways	Activation of the AP-1 family of transcription factors	0.0083	MAPK1|MAPK14	0.00043	HSA-450341	0.208092
478	7	TISSUES	Bone marrow	0.0083	FLT3|FLT4|NTRK2|CSF1R|KIT|MERTK|FGFR1	0.00024	BTO:0000141	0.208092
186	5	HPO	Abnormality of the elbow	0.0084	MAPK1|BRAF|MAP2K1|ROR2|FGFR1	0.00014	HP:0009811	0.207572
434	7	HPO	Vascular skin abnormality	0.0084	MAPK1|FLT4|EGFR|KIT|JAK2|PRKCD|AKT1	0.00014	HP:0011276	0.207572
5	2	HPO	Choriocarcinoma	0.0084	KIT|STK11	0.00014	HP:0100768	0.207572
54	3	Reactome Pathways	Insulin receptor signalling cascade	0.0084	MAPK1|FLT3|FGFR1	0.00044	HSA-74751	0.207572
2645	17	TISSUES	Digestive gland	0.0085	MAPK1|CCND1|MAPK14|ERBB3|ERBB2|EGFR|EPS8|CSF1R|MAP2K1|MET|STK11|EPHA2|CDC20|ANXA1|TEK|FGFR1|AKT1	0.00026	BTO:0000345	0.207058
959	10	GO Cellular Component	Endosome	0.0086	MAPK1|KDR|ERBB2|EGFR|NTRK2|FLT1|MAP2K1|ANXA1|PRKCZ|JAK2	0.00017	GO:0005768	0.20655
1296	11	GO Biological Process	Defense response	0.0087	EGFR|CSF1R|KIT|MST1R|MAP2K3|EPHA2|ANXA1|PRKCZ|JAK2|PRKCD|AKT1	0.00044	GO:0006952	0.206048
23	2	WikiPathways	Ebstein-Barr virus LMP1 signaling	0.0088	MAPK1|NFKBIA	0.0019	WP262	0.205552
5	2	GO Molecular Function	ErbB-3 class receptor binding	0.0089	ERBB3|ERBB2	0.00014	GO:0043125	0.205061
950	10	HPO	Failure to thrive	0.009	ZAP70|ERBB3|ERBB2|NTRK2|BRAF|MAP2K1|CIT|PRKCD|FGFR1|AKT1	0.00015	HP:0001508	0.204576
306	6	HPO	Thrombocytopenia	0.009	ZAP70|KIT|MET|TEK|JAK2|PRKCD	0.00015	HP:0001873	0.204576
1144	11	HPO	Abnormal posterior eye segment morphology	0.009	ERBB3|NTRK2|CSF1R|BRAF|MERTK|MAP2K1|EPHA2|NEK2|TEK|FGFR1|AKT1	0.00015	HP:0004329	0.204576
37	3	HPO	Neoplasm of the rectum	0.009	KIT|STK11|AKT1	0.00015	HP:0100743	0.204576
108	3	KEGG Pathways	Serotonergic synapse	0.009	MAPK1|BRAF|MAP2K1	0.003	hsa04726	0.204576
93	3	WikiPathways	lncRNA in canonical Wnt signaling and colorectal cancer	0.0091	CCND1|ROR2|MYC	0.002	WP4258	0.204096
245	5	GO Biological Process	Cellular response to tumor necrosis factor	0.0093	MAPK1|NFKBIA|MAPK14|JAK2|AKT1	0.00047	GO:0071356	0.203152
600	8	HPO	Abnormal nervous system morphology	0.0093	ERBB2|KIT|BRAF|ERBB4|TEK|ALK|FGFR1|AKT1	0.00016	HP:0012639	0.203152
35	3	DISEASES	Myeloid neoplasm	0.0095	CCND1|BRAF|JAK2	0.00013	DOID:0070004	0.202228
56	3	GO Biological Process	Response to ischemia	0.0095	CSF1R|PINK1|MAP2K6	0.00049	GO:0002931	0.202228
56	3	GO Biological Process	Negative regulation of dna binding	0.0095	NFKBIA|NEK2|JAK2	0.00049	GO:0043392	0.202228
896	9	GO Biological Process	Regulation of immune response	0.0095	MAPK1|MAPK14|ZAP70|KIT|STK11|ANXA1|PRKCZ|JAK2|PRKCD	0.00048	GO:0050776	0.202228
1096	10	GO Biological Process	Negative regulation of protein metabolic process	0.0095	EGFR|EPHA1|NTRK2|NTRK3|EPHB2|PINK1|PRKCZ|PRKCD|AKT1|MYC	0.00048	GO:0051248	0.202228
1159	11	HPO	Abnormality of vision	0.0098	NTRK2|CSF1R|BRAF|MERTK|MAP2K1|NEK2|PINK1|TEK|JAK2|FGFR1|AKT1	0.00017	HP:0000504	0.200877
11	2	GO Biological Process	Positive regulation of synaptic plasticity	0.0099	CDC20|EPHB2	0.00051	GO:0031915	0.200436
11	2	GO Biological Process	Negative regulation of hippo signaling	0.0099	MAPK14|MAP2K3	0.00051	GO:0035331	0.200436
11	2	GO Biological Process	Positive thymic t cell selection	0.0099	ZAP70|STK11	0.00051	GO:0045059	0.200436
11	2	GO Biological Process	Regulation of t-helper 2 cell differentiation	0.0099	ANXA1|PRKCZ	0.00051	GO:0045628	0.200436
11	2	GO Biological Process	Cellular response to granulocyte macrophage colony-stimulating factor stimulus	0.0099	MAPK1|AKT1	0.00051	GO:0097011	0.200436
11	2	GO Biological Process	Positive regulation of production of mirnas involved in gene silencing by mirna	0.0099	EGFR|MAP2K1	0.00051	GO:1903800	0.200436
196	5	HPO	Low-set, posteriorly rotated ears	0.0099	MAPK1|BRAF|MAP2K1|ROR2|FGFR1	0.00017	HP:0000368	0.200436
314	6	HPO	Abnormal respiratory system morphology	0.01	ERBB2|EGFR|BRAF|STK11|PRKCD|FGFR1	0.00017	HP:0012252	0.2
58	3	Reactome Pathways	Signaling by ERBB4	0.01	ERBB3|EGFR|ERBB4	0.00054	HSA-1236394	0.2
6716	30	TISSUES	Urogenital system	0.01	MAPK1|NFKBIA|AURKA|CCND1|MAPK14|FLT3|FLT4|KDR|STK17B|ERBB3|ERBB2|EGFR|EPS8|FLT1|CSF1R|KIT|BRAF|ADRBK1|STK11|NEK2|MCL1|CDC20|PINK1|ANXA1|PRKCZ|TEK|FGFR1|AKT1|MAP2K6|MYC	0.0003	BTO:0003091	0.2
25	2	WikiPathways	S1P receptor signal transduction	0.0101	MAPK1|AKT1	0.0022	WP26	0.199568
25	2	WikiPathways	Hypothesized pathways in pathogenesis of cardiovascular disease	0.0101	MAPK1|MAPK14	0.0022	WP3668	0.199568
324	6	GO Cellular Component	Membrane raft	0.0103	MAPK1|KDR|EGFR|PRKCZ|TEK|JAK2	0.00021	GO:0045121	0.198716
58	3	GO Biological Process	Forebrain generation of neurons	0.0104	CSF1R|ERBB4|FGFR1	0.00054	GO:0021872	0.198297
318	6	HPO	Serum gamma-glutamyl transferase measurement	0.0104	CCND1|EPHA1|MET|EPHA2|MCL1|CIT	0.00019	EFO:0004532	0.198297
6	2	HPO	Subcutaneous lipoma	0.0104	FGFR1|AKT1	0.00018	HP:0001031	0.198297
6	2	HPO	Limbal dermoid	0.0104	FGFR1|AKT1	0.00018	HP:0001140	0.198297
787	9	HPO	Abnormality of prenatal development or birth	0.0104	FLT4|ERBB3|NTRK2|KIT|BRAF|MAP2K1|STK11|PRKCD|FGFR1	0.00019	HP:0001197	0.198297
6	2	HPO	Gastrointestinal infarctions	0.0104	STK11|TEK	0.00018	HP:0005244	0.198297
2573	17	HPO	Abnormal skeletal morphology	0.0104	MAPK1|NFKBIA|FLT4|ERBB3|ERBB2|NTRK2|CSF1R|KIT|BRAF|MAP2K1|MET|STK11|ROR2|CIT|PRKCD|FGFR1|AKT1	0.00018	HP:0011842	0.198297
141	4	GO Biological Process	Cell cycle arrest	0.0105	MAP2K1|STK11|MAP2K6|MYC	0.00055	GO:0007050	0.197881
40	3	HPO	Cubitus valgus	0.0105	MAPK1|BRAF|MAP2K1	0.00019	HP:0002967	0.197881
26	2	WikiPathways	PPAR-alpha pathway	0.0107	CCND1|MYC	0.0024	WP2878	0.197062
142	4	GO Biological Process	T cell differentiation	0.0108	ZAP70|KIT|STK11|ANXA1	0.00056	GO:0030217	0.196658
59	3	GO Biological Process	Cellular response to glucocorticoid stimulus	0.0108	FLT3|EGFR|ANXA1	0.00056	GO:0071385	0.196658
322	6	HPO	Abnormality of the genitourinary system	0.0109	KIT|BRAF|MET|STK11|FGFR1|AKT1	0.0002	HP:0000119	0.196257
462	7	HPO	Wide nasal bridge	0.0109	MAPK1|KIT|BRAF|MERTK|NEK2|ROR2|FGFR1	0.0002	HP:0000431	0.196257
394	6	GO Biological Process	Blood circulation	0.011	EGFR|ADRBK1|MAP2K3|TEK|AKT1|MAP2K6	0.00057	GO:0008015	0.195861
394	6	GO Biological Process	Response to peptide hormone	0.011	ANXA1|PRKCZ|TEK|JAK2|PRKCD|AKT1	0.00057	GO:0043434	0.195861
258	5	GO Biological Process	Negative regulation of cellular catabolic process	0.0113	MAPK14|MET|MCL1|PINK1|AKT1	0.00059	GO:0031330	0.194692
12	2	GO Biological Process	Hepatocyte growth factor receptor signaling pathway	0.0113	MST1R|MET	0.00059	GO:0048012	0.194692
101	4	DISEASES	Ovarian disease	0.0114	KIT|STK11|ERBB4|AKT1	0.00016	DOID:1100	0.19431
260	5	Reactome Pathways	Platelet activation, signaling and aggregation	0.0114	MAPK1|MAPK14|PRKCZ|PRKCD|AKT1	0.00061	HSA-76002	0.19431
38	3	DISEASES	non-Hodgkin lymphoma	0.0116	CCND1|ALK|MYC	0.00016	DOID:0060060	0.193554
327	6	HPO	Abnormality of the thyroid gland	0.0117	ERBB3|ERBB2|BRAF|PRKCD|FGFR1|AKT1	0.00022	HP:0000820	0.193181
3	2	InterPro Domains	Tyrosine-protein kinase, neurotrophic receptor	0.0117	NTRK2|NTRK3	6.59e-05	IPR020777	0.193181
3	2	InterPro Domains	Tyrosine-protein kinase receptor NTRK, C2-Ig-like domain	0.0117	NTRK2|NTRK3	6.59e-05	IPR031635	0.193181
147	4	Reactome Pathways	Mitotic G1 phase and G1/S transition	0.0117	CCND1|JAK2|AKT1|MYC	0.00064	HSA-453279	0.193181
146	4	GO Biological Process	Positive regulation of leukocyte proliferation	0.0118	MAPK1|ZAP70|CSF1R|ANXA1	0.00062	GO:0070665	0.192812
120	3	KEGG Pathways	Cell cycle	0.0119	CCND1|CDC20|MYC	0.004	hsa04110	0.192445
120	3	KEGG Pathways	AMPK signaling pathway	0.0119	CCND1|STK11|AKT1	0.004	hsa04152	0.192445
147	4	GO Biological Process	Regulation of t cell differentiation	0.0121	ZAP70|ERBB2|ANXA1|PRKCZ	0.00064	GO:0045580	0.191721
7390	32	GO Cellular Component	Nucleus	0.0121	MAPK1|NFKBIA|AURKA|CCND1|MAPK14|FLT3|DAPK2|FLT4|KDR|STK17B|ERBB2|EGFR|CSF1R|KIT|BRAF|MAP2K1|STK11|ERBB4|MAP2K3|NEK2|MCL1|CDC20|EPHB2|PINK1|ANXA1|PRKCZ|JAK2|PRKCD|FGFR1|AKT1|MAP2K6|MYC	0.00027	GO:0005634	0.191721
2386	16	GO Cellular Component	Cytoplasmic vesicle	0.0121	MAPK1|MAPK14|DAPK2|KDR|ERBB2|EGFR|NTRK2|FLT1|KIT|MAP2K1|ROR2|ANXA1|PRKCZ|JAK2|PRKCD|FGFR1	0.00026	GO:0031410	0.191721
330	6	HPO	Long philtrum	0.0122	MAPK1|KIT|BRAF|MAP2K1|ROR2|FGFR1	0.00023	HP:0000343	0.191364
148	4	GO Biological Process	Negative regulation of neuron apoptotic process	0.0123	ERBB3|NTRK2|PINK1|JAK2	0.00065	GO:0043524	0.191009
1587	12	GO Biological Process	Positive regulation of transcription, dna-templated	0.0124	MAPK1|NFKBIA|MAPK14|ERBB2|EGFR|MAP2K1|MET|ERBB4|MAP2K3|ROR2|AKT1|MYC	0.00066	GO:0045893	0.190658
8	2	GO Cellular Component	Axon hillock	0.0125	AURKA|PRKCZ	0.00029	GO:0043203	0.190309
265	5	GO Biological Process	Ossification	0.0126	EGFR|EPHA2|ROR2|TEK|AKT1	0.00067	GO:0001503	0.189963
7	2	HPO	Pseudoarthrosis	0.0126	MET|FGFR1	0.00024	HP:0005864	0.189963
7	2	HPO	Burkitt lymphoma	0.0126	PRKCD|MYC	0.00024	HP:0030080	0.189963
6	2	DISEASES	Noonan syndrome with multiple lentigines	0.0127	BRAF|MAP2K1	0.00018	DOID:14291	0.18962
63	3	GO Biological Process	Mechanoreceptor differentiation	0.0127	NTRK2|NTRK3|FGFR1	0.00067	GO:0042490	0.18962
13	2	GO Biological Process	Lymphoid progenitor cell differentiation	0.0128	FLT3|KIT	0.00068	GO:0002320	0.189279
13	2	GO Biological Process	Regulation of phospholipase a2 activity	0.0128	EGFR|ANXA1	0.00068	GO:0032429	0.189279
13	2	GO Biological Process	Positive regulation of catecholamine secretion	0.0128	ADRBK1|PINK1	0.00068	GO:0033605	0.189279
350	6	GO Cellular Component	Apical plasma membrane	0.0128	ERBB3|ERBB2|EGFR|ANXA1|PRKCZ|TEK	0.00031	GO:0016324	0.189279
41	3	GO Molecular Function	SH2 domain binding	0.0129	KIT|JAK2|FGFR1	0.0002	GO:0042169	0.188941
335	6	HPO	Diabetes mellitus	0.013	BRAF|MERTK|MET|STK11|NEK2|FGFR1	0.00025	HP:0000819	0.188606
29	2	WikiPathways	Cannabinoid receptor signaling	0.013	MAPK1|MAPK14	0.0029	WP3869	0.188606
29	2	WikiPathways	PDGFR-beta pathway	0.013	MAP2K1|JAK2	0.0029	WP3972	0.188606
268	5	GO Biological Process	Regulation of hormone secretion	0.0131	EGFR|ANXA1|JAK2|FGFR1|EPHA5	0.0007	GO:0046883	0.188273
64	3	GO Biological Process	Neuron projection extension	0.0131	AURKA|STK11|PRKCZ	0.00071	GO:1990138	0.188273
353	6	GO Cellular Component	Spindle	0.0131	MAPK1|AURKA|MAPK14|NEK2|CDC20|AKT1	0.00032	GO:0005819	0.188273
108	3	WikiPathways	Thermogenesis	0.0132	MAPK14|MAP2K3|FGFR1	0.003	WP4321	0.187943
152	4	GO Biological Process	Negative regulation of cytoskeleton organization	0.0133	EPS8|MET|NEK2|PRKCD	0.00072	GO:0051494	0.187615
1891	14	HPO	Behavioral abnormality	0.0134	MAPK1|FLT4|ERBB3|NTRK2|CSF1R|BRAF|MERTK|MET|STK11|ERBB4|NEK2|PINK1|FGFR1|AKT1	0.00026	HP:0000708	0.18729
1655	13	HPO	Intellectual disability	0.0134	MAPK1|ERBB3|ERBB2|NTRK2|KIT|BRAF|MERTK|MAP2K1|NEK2|ROR2|CIT|FGFR1|AKT1	0.00026	HP:0001249	0.18729
482	7	HPO	Inflammatory abnormality of the skin	0.0134	FLT4|ZAP70|EGFR|KIT|BRAF|TEK|JAK2	0.00026	HP:0011123	0.18729
65	3	Reactome Pathways	FOXO-mediated transcription	0.0134	STK11|PINK1|AKT1	0.00074	HSA-9614085	0.18729
215	5	HPO	Proptosis	0.0135	FLT4|BRAF|ROR2|FGFR1|AKT1	0.00026	HP:0000520	0.186967
45	3	HPO	Generalized hyperpigmentation	0.0135	BRAF|MAP2K1|AKT1	0.00026	HP:0007440	0.186967
485	7	HPO	Impairment in personality functioning	0.0136	MAPK1|FLT4|NTRK2|CSF1R|ERBB4|PINK1|FGFR1	0.00027	HP:0031466	0.186646
5462	26	TISSUES	Brain	0.0136	MAPK1|NFKBIA|CCND1|ERBB3|ERBB2|NTRK2|EPS8|CSF1R|KIT|MET|STK11|ERBB4|MAP2K3|NTRK3|MCL1|EPHB2|PINK1|PRKCZ|TEK|JAK2|CIT|PRKCD|FGFR1|AKT1|EPHA5|EPHB6	0.00042	BTO:0000142	0.186646
30	2	WikiPathways	Cell migration and invasion through p75NTR	0.0136	NTRK2|AKT1	0.0031	WP4561	0.186646
30	2	WikiPathways	16p11.2 distal deletion syndrome	0.0136	KDR|JAK2	0.0031	WP4950	0.186646
568	7	UniProt Keywords	Endosome	0.0139	KDR|ERBB2|EGFR|NTRK2|FLT1|ANXA1|PRKCZ	0.00068	KW-0967	0.185699
274	5	GO Biological Process	Aging	0.0142	MAPK1|MAPK14|MAP2K1|PRKCD|AKT1	0.00077	GO:0007568	0.184771
66	3	GO Biological Process	Actin cytoskeleton reorganization	0.0142	EPS8|KIT|ANXA1	0.00077	GO:0031532	0.184771
66	3	GO Biological Process	Positive regulation of synapse assembly	0.0142	NTRK2|NTRK3|EPHB2	0.00077	GO:0051965	0.184771
66	3	GO Biological Process	Positive regulation of protein tyrosine kinase activity	0.0142	ERBB3|NTRK2|CSF1R	0.00077	GO:0061098	0.184771
3	2	Pfam	Tyrosine-protein kinase receptor C2 Ig-like domain	0.0142	NTRK2|NTRK3	6.59e-05	PF16920	0.184771
14	2	GO Biological Process	Trans-synaptic signaling, modulating synaptic transmission	0.0143	NTRK2|EPHB2	0.00078	GO:0099550	0.184466
20	3	STRING Clusters	ERBB2 Activates PTK6 Signaling, and GAB1 signalosome	0.0143	ERBB3|ERBB2|ERBB4	2.83e-05	CL:15801	0.184466
20	3	STRING Clusters	Hepatocyte growth factor receptor signaling, and Paronychia	0.0143	EGFR|MET|EPHA2	2.83e-05	CL:16001	0.184466
31	2	WikiPathways	Gastric cancer network 2	0.0143	EGFR|MYC	0.0033	WP2363	0.184466
118	4	HPO	Genital neoplasm	0.0144	KIT|BRAF|STK11|AKT1	0.00028	HP:0010787	0.184164
156	4	GO Biological Process	Mitotic nuclear division	0.0145	AURKA|EPS8|NEK2|CDC20	0.00079	GO:0140014	0.183863
156	4	GO Biological Process	Positive regulation of leukocyte differentiation	0.0145	ZAP70|ROR2|ANXA1|PRKCZ	0.00079	GO:1902107	0.183863
156	4	GO Biological Process	Negative regulation of hemopoiesis	0.0145	NFKBIA|ERBB2|ANXA1|MYC	0.00079	GO:1903707	0.183863
30	3	InterPro Domains	Protein kinase, C-terminal	0.0145	PRKCZ|PRKCD|AKT1	8.55e-05	IPR017892	0.183863
7	2	GO Molecular Function	GPI-linked ephrin receptor activity	0.0147	NTRK3|EPHA5	0.00024	GO:0005004	0.183268
41	3	SMART Domains	Extension to Ser/Thr-type protein kinases	0.0148	PRKCZ|CIT|PRKCD	0.0002	SM00133	0.182974
8	2	HPO	Numerous nevi	0.0149	BRAF|STK11	0.00029	HP:0001054	0.182681
8	2	HPO	Intussusception	0.0149	STK11|TEK	0.00029	HP:0002576	0.182681
8	2	HPO	Uveal melanoma	0.0149	BRAF|STK11	0.00029	HP:0007716	0.182681
8	2	HPO	Epidermal nevus	0.0149	BRAF|AKT1	0.00029	HP:0010816	0.182681
32	2	WikiPathways	Endothelin pathways	0.0149	MAPK1|MAP2K1	0.0035	WP2197	0.182681
32	2	WikiPathways	Hair follicle development: organogenesis - part 2 of 3	0.0149	CCND1|MYC	0.0035	WP2839	0.182681
32	2	WikiPathways	Prion disease pathway	0.0149	MAPK1|FGFR1	0.0035	WP3995	0.182681
114	3	WikiPathways	Wnt signaling	0.0149	CCND1|ROR2|MYC	0.0035	WP428	0.182681
222	5	HPO	Macrotia	0.015	BRAF|MAP2K1|CIT|FGFR1|AKT1	0.0003	HP:0000400	0.182391
590	7	GO Biological Process	Cellular response to organonitrogen compound	0.0154	MAPK1|EGFR|NTRK2|PRKCZ|JAK2|PRKCD|AKT1	0.00085	GO:0071417	0.181248
280	5	GO Biological Process	Mitotic cell cycle phase transition	0.0155	AURKA|CCND1|EPS8|NEK2|MYC	0.00085	GO:0044772	0.180967
33	2	WikiPathways	Host-pathogen interaction of human coronaviruses - interferon induction	0.0155	NFKBIA|MAPK14	0.0037	WP4880	0.180967
48	3	HPO	Neoplasm of the oral cavity	0.0156	PRKCD|AKT1|MYC	0.00032	HP:0100649	0.180688
592	7	GO Biological Process	Regulation of system process	0.0157	EGFR|KIT|ADRBK1|PRKCZ|JAK2|FGFR1|AKT1	0.00086	GO:0044057	0.18041
7	2	DISEASES	Cardiofaciocutaneous syndrome	0.0158	BRAF|MAP2K1	0.00024	DOID:0060233	0.180134
776	8	GO Biological Process	Viral process	0.0158	MAPK1|NFKBIA|FLT3|KDR|EGFR|ADRBK1|EPHA2|NTRK3	0.00087	GO:0016032	0.180134
501	7	HPO	Abnormal eyelid morphology	0.0158	MAPK1|EGFR|KIT|BRAF|MAP2K1|ROR2|FGFR1	0.00032	HP:0000492	0.180134
225	5	HPO	Visual field defect	0.0158	BRAF|MERTK|NEK2|JAK2|AKT1	0.00032	HP:0001123	0.180134
15	2	Reactome Pathways	FOXO-mediated transcription of cell death genes	0.0159	STK11|PINK1	0.00088	HSA-9614657	0.17986
161	4	GO Biological Process	B cell activation	0.016	FLT3|ZAP70|KIT|PRKCD	0.00089	GO:0042113	0.179588
669	8	HPO	Abnormality of the optic disc	0.0161	NTRK2|CSF1R|BRAF|MERTK|MAP2K1|NEK2|FGFR1|AKT1	0.00033	HP:0012795	0.179317
119	3	WikiPathways	Cell cycle	0.0163	CCND1|CDC20|MYC	0.0039	WP179	0.178781
70	3	GO Biological Process	Positive regulation of lipid transport	0.0164	NFKBIA|PRKCD|MAP2K6	0.00091	GO:0032370	0.178516
162	4	GO Biological Process	Positive regulation of cellular amide metabolic process	0.0164	MAPK1|ERBB2|PINK1|PRKCD	0.00091	GO:0034250	0.178516
285	5	GO Biological Process	Positive regulation of ion transport	0.0165	EPHB2|PINK1|PRKCD|AKT1|MAP2K6	0.00092	GO:0043270	0.178252
124	4	HPO	Arthralgia	0.0165	KIT|MAP2K1|JAK2|PRKCD	0.00034	HP:0002829	0.178252
858	9	HPO	Abnormal hair morphology	0.0168	MAPK1|NFKBIA|EGFR|KIT|BRAF|MAP2K1|ROR2|PRKCD|FGFR1	0.00035	HP:0001595	0.177469
50	3	HPO	Eosinophilia	0.0168	ZAP70|KIT|PRKCD	0.00035	HP:0001880	0.177469
50	3	HPO	T lymphocytopenia	0.0168	ZAP70|PRKCD|MYC	0.00035	HP:0005403	0.177469
508	7	HPO	Abnormal hair quantity	0.0168	MAPK1|NFKBIA|BRAF|MAP2K1|ROR2|PRKCD|FGFR1	0.00035	HP:0011362	0.177469
1955	14	HPO	Abnormal skull morphology	0.0169	MAPK1|NFKBIA|FLT4|ERBB3|NTRK2|CSF1R|KIT|BRAF|MAP2K1|ROR2|CIT|PRKCD|FGFR1|AKT1	0.00036	HP:0000929	0.177211
9	2	HPO	Teratoma	0.0169	KIT|STK11	0.00036	HP:0009792	0.177211
164	4	GO Biological Process	Regulation of intrinsic apoptotic signaling pathway	0.017	DAPK2|MCL1|PINK1|AKT1	0.00095	GO:2001242	0.176955
138	3	KEGG Pathways	Measles	0.017	NFKBIA|CCND1|AKT1	0.0059	hsa05162	0.176955
46	3	GO Molecular Function	Non-membrane spanning protein tyrosine kinase activity	0.0171	ZAP70|JAK2|PRKCD	0.00028	GO:0004715	0.1767
233	5	HPO	Headache	0.0172	KIT|BRAF|JAK2|PRKCD|AKT1	0.00038	HP:0002315	0.176447
51	3	HPO	Uterine neoplasm	0.0172	BRAF|STK11|AKT1	0.00037	HP:0010784	0.176447
16	2	Reactome Pathways	Spry regulation of FGF signaling	0.0174	MAPK1|BRAF	0.00099	HSA-1295596	0.175945
16	2	Reactome Pathways	Signaling by ERBB2 ECD mutants	0.0174	ERBB2|EGFR	0.00099	HSA-9665348	0.175945
128	4	HPO	Tetralogy of Fallot	0.0175	FLT4|BRAF|ROR2|FGFR1	0.00038	HP:0001636	0.175696
607	7	GO Biological Process	Positive regulation of immune response	0.0178	MAPK1|MAPK14|ZAP70|STK11|ANXA1|PRKCZ|PRKCD	0.001	GO:0050778	0.174958
236	5	HPO	Abnormal lip morphology	0.0179	MAPK1|EGFR|STK11|ROR2|FGFR1	0.0004	HP:0000159	0.174715
1071	10	HPO	Abnormality of the endocrine system	0.0179	ERBB3|ERBB2|BRAF|MERTK|MET|STK11|NEK2|PRKCD|FGFR1|AKT1	0.0004	HP:0000818	0.174715
52	3	HPO	Abnormal T cell subset distribution	0.0179	ZAP70|PRKCD|MYC	0.00039	HP:0025540	0.174715
52	3	HPO	Hyperostosis	0.0179	MAP2K1|FGFR1|AKT1	0.00039	HP:0100774	0.174715
73	3	GO Biological Process	Pancreas development	0.0181	MET|ANXA1|AKT1	0.001	GO:0031016	0.174232
440	6	GO Biological Process	Regulation of membrane potential	0.0181	KDR|NTRK2|NTRK3|PINK1|PRKCZ|AKT1	0.001	GO:0042391	0.174232
238	5	HPO	Fever	0.0184	CCND1|KIT|MET|JAK2|PRKCD	0.00041	HP:0001945	0.173518
53	3	HPO	Intestinal polyposis	0.0184	ERBB3|ERBB2|AKT1	0.00042	HP:0200008	0.173518
8	2	DISEASES	Neuroblastoma	0.0186	ERBB2|ALK	0.00029	DOID:769	0.173049
255	4	WikiPathways	Alzheimers disease	0.0187	MAPK1|BRAF|MAP2K1|AKT1	0.0046	WP5124	0.172816
74	3	GO Biological Process	Response to estrogen	0.0188	MAPK1|CCND1|TEK	0.0011	GO:0043627	0.172584
37	2	WikiPathways	Amyotrophic lateral sclerosis (ALS)	0.0189	MAPK14|MAP2K6	0.0046	WP2447	0.172354
37	2	WikiPathways	miRNAs involvement in the immune response in sepsis	0.0189	NFKBIA|MAPK14	0.0046	WP4329	0.172354
37	2	WikiPathways	Type II interferon signaling (IFNG)	0.0189	JAK2|PRKCD	0.0046	WP619	0.172354
445	6	GO Biological Process	Regulation of lymphocyte activation	0.019	ZAP70|ERBB2|MERTK|ANXA1|PRKCZ|AKT1	0.0011	GO:0051249	0.172125
10	2	HPO	Long penis	0.019	FGFR1|AKT1	0.00043	HP:0000040	0.172125
241	5	HPO	Pectus excavatum	0.019	BRAF|MAP2K1|MET|ROR2|AKT1	0.00044	HP:0000767	0.172125
10	2	HPO	Fibroadenoma of the breast	0.019	PRKCD|AKT1	0.00043	HP:0010619	0.172125
54	3	HPO	Arteriovenous malformation	0.019	MAP2K1|TEK|AKT1	0.00044	HP:0100026	0.172125
10	2	HPO	Upper limb asymmetry	0.019	MAP2K1|AKT1	0.00043	HP:0100560	0.172125
17	2	Reactome Pathways	KSRP (KHSRP) binds and destabilizes mRNA	0.0191	MAPK14|AKT1	0.0011	HSA-450604	0.171897
258	4	WikiPathways	Alzheimers disease and miRNA effects	0.0191	MAPK1|BRAF|MAP2K1|AKT1	0.0048	WP2059	0.171897
616	7	GO Biological Process	Mitotic cell cycle process	0.0192	AURKA|CCND1|EPS8|NEK2|CDC20|CIT|MYC	0.0011	GO:1903047	0.17167
17	2	GO Biological Process	Intrinsic apoptotic signaling pathway in response to oxidative stress	0.0194	JAK2|PRKCD	0.0011	GO:0008631	0.17122
171	4	GO Biological Process	Pallium development	0.0194	EGFR|NTRK2|ALK|EPHA5	0.0011	GO:0021543	0.17122
171	4	GO Biological Process	Positive regulation of cell growth	0.0194	ERBB2|EGFR|NTRK3|AKT1	0.0011	GO:0030307	0.17122
75	3	GO Biological Process	Regulation of mitochondrial membrane potential	0.0194	KDR|PINK1|AKT1	0.0011	GO:0051881	0.17122
17	2	GO Biological Process	Mammary gland epithelial cell differentiation	0.0194	ERBB4|AKT1	0.0011	GO:0060644	0.17122
17	2	GO Biological Process	Positive regulation of mitochondrial fission	0.0194	KDR|PINK1	0.0011	GO:0090141	0.17122
17	2	GO Biological Process	Positive regulation of telomere capping	0.0194	MAPK1|NEK2	0.0011	GO:1904355	0.17122
17	2	GO Biological Process	Positive regulation of protein localization to cell surface	0.0194	ERBB4|AKT1	0.0011	GO:2000010	0.17122
38	2	WikiPathways	Parkinsons disease pathway	0.0194	MAPK14|PINK1	0.0049	WP2371	0.17122
38	2	WikiPathways	mBDNF and proBDNF regulation of GABA neurotransmission	0.0194	NTRK2|JAK2	0.0049	WP4829	0.17122
807	8	GO Biological Process	Multicellular organismal reproductive process	0.0195	MAPK1|AURKA|EGFR|KIT|MERTK|STK11|AKT1|MAP2K6	0.0011	GO:0048609	0.170997
1044	10	GO Molecular Function	Enzyme regulator activity	0.0196	CCND1|ERBB3|MAP2K1|STK11|CDC20|PINK1|ANXA1|ALK|PRKCD|AKT1	0.00033	GO:0030234	0.170774
450	6	GO Biological Process	Negative regulation of immune system process	0.0197	NFKBIA|ERBB2|MERTK|ANXA1|AKT1|MYC	0.0011	GO:0002683	0.170553
173	4	Reactome Pathways	Apoptosis	0.0197	MAPK1|DAPK2|PRKCD|AKT1	0.0012	HSA-109581	0.170553
55	3	HPO	Abnormal atrioventricular valve morphology	0.0199	BRAF|ROR2|FGFR1	0.00046	HP:0006705	0.170115
173	4	GO Biological Process	Ameboidal-type cell migration	0.02	KDR|KIT|ERBB4|AKT1	0.0012	GO:0001667	0.169897
147	3	KEGG Pathways	Adrenergic signaling in cardiomyocytes	0.02	MAPK1|MAPK14|AKT1	0.007	hsa04261	0.169897
301	5	GO Biological Process	Embryonic organ morphogenesis	0.0202	MAPK1|EPHA2|EPHB2|ROR2|FGFR1	0.0012	GO:0048562	0.169465
673	8	GO Molecular Function	Protein homodimerization activity	0.0203	FLT4|NTRK2|CSF1R|KIT|ERBB4|MCL1|FGFR1|AKT1	0.00034	GO:0042803	0.16925
1243	11	COMPARTMENTS	Plasma membrane bounded cell projection	0.0205	NTRK2|EPS8|MERTK|ADRBK1|EPHA2|EPHB2|PINK1|ANXA1|TEK|AKT1|EPHA5	0.00031	GOCC:0120025	0.168825
77	3	GO Biological Process	Regulation of tissue remodeling	0.0205	FLT4|EGFR|CSF1R	0.0012	GO:0034103	0.168825
136	4	HPO	Dry skin	0.0205	MAPK1|BRAF|MAP2K1|FGFR1	0.00048	HP:0000958	0.168825
896	9	HPO	Abnormality of the liver	0.0205	ZAP70|KIT|MET|STK11|ERBB4|TEK|JAK2|PRKCD|MYC	0.00048	HP:0001392	0.168825
136	4	HPO	Hepatosplenomegaly	0.0205	ZAP70|STK11|JAK2|PRKCD	0.00048	HP:0001433	0.168825
56	3	HPO	Melanoma	0.0205	BRAF|STK11|AKT1	0.00049	HP:0002861	0.168825
47	2	KEGG Pathways	Hedgehog signaling pathway	0.0205	CCND1|ADRBK1	0.0072	hsa04340	0.168825
18	2	Reactome Pathways	Gastrin-CREB signalling pathway via PKC and MAPK	0.0207	MAPK1|EGFR	0.0012	HSA-881907	0.168403
9	2	GO Molecular Function	Neurotrophin binding	0.0208	NTRK2|NTRK3	0.00036	GO:0043121	0.168194
456	6	GO Biological Process	Regulation of cellular amide metabolic process	0.021	MAPK1|ERBB2|NTRK2|PINK1|PRKCD|AKT1	0.0012	GO:0034248	0.167778
18	2	GO Biological Process	Response to hydroperoxide	0.0211	JAK2|PRKCD	0.0012	GO:0033194	0.167572
18	2	GO Biological Process	Response to muscle stretch	0.0211	NFKBIA|MAPK14	0.0012	GO:0035994	0.167572
18	2	GO Biological Process	Negative regulation of anoikis	0.0211	NTRK2|MCL1	0.0012	GO:2000811	0.167572
249	5	HPO	High forehead	0.0211	MAPK1|NTRK2|BRAF|MAP2K1|FGFR1	0.00051	HP:0000348	0.167572
138	4	HPO	Cafe-au-lait spot	0.0211	MAPK1|BRAF|MAP2K1|AKT1	0.00051	HP:0000957	0.167572
11	2	HPO	Venous malformation	0.0211	TEK|AKT1	0.00051	HP:0012721	0.167572
11	2	HPO	Portal vein thrombosis	0.0211	MET|JAK2	0.00051	HP:0030242	0.167572
1319	11	HPO	Abnormal ear morphology	0.0211	MAPK1|EGFR|BRAF|MERTK|MAP2K1|NEK2|ROR2|CIT|PRKCD|FGFR1|AKT1	0.00051	HP:0031703	0.167572
2020	14	HPO	Abnormality of limbs	0.0211	MAPK1|FLT4|ERBB3|ERBB2|NTRK2|CSF1R|KIT|BRAF|MAP2K1|MET|STK11|ROR2|FGFR1|AKT1	0.00051	HP:0040064	0.167572
79	3	GO Biological Process	Cardiac muscle contraction	0.0218	ADRBK1|MAP2K3|MAP2K6	0.0013	GO:0060048	0.166154
307	5	GO Biological Process	Epithelial tube morphogenesis	0.0218	KDR|CSF1R|MET|EPHA2|MYC	0.0013	GO:0060562	0.166154
826	8	Reactome Pathways	Infectious disease	0.0218	MAPK1|MAPK14|EGFR|MAP2K1|MET|MAP2K3|JAK2|MAP2K6	0.0013	HSA-5663205	0.166154
461	6	GO Biological Process	Positive regulation of cytokine production	0.0219	MAPK14|FLT4|CSF1R|ANXA1|PRKCZ|JAK2	0.0013	GO:0001819	0.165956
634	7	GO Biological Process	Response to bacterium	0.0219	MAPK1|NFKBIA|MAPK14|EPHA2|JAK2|PRKCD|AKT1	0.0013	GO:0009617	0.165956
1328	11	HPO	Cognition	0.0219	ZAP70|ERBB3|ERBB2|NTRK2|KIT|MAP2K1|ERBB4|NTRK3|PINK1|PRKCZ|EPHA5	0.00054	EFO:0003925	0.165956
141	4	HPO	Abnormality of the ovary	0.0219	STK11|FGFR1|AKT1|MYC	0.00055	HP:0000137	0.165956
547	7	HPO	Optic atrophy	0.0219	NTRK2|CSF1R|BRAF|MERTK|MAP2K1|NEK2|FGFR1	0.00054	HP:0000648	0.165956
58	3	HPO	Gastrointestinal carcinoma	0.0219	BRAF|STK11|AKT1	0.00054	HP:0002672	0.165956
721	8	HPO	Recurrent infections	0.0219	MAPK1|NFKBIA|ZAP70|EGFR|BRAF|ROR2|PRKCD|AKT1	0.00054	HP:0002719	0.165956
58	3	HPO	Malignant neoplasm of the central nervous system	0.0219	ERBB2|BRAF|TEK	0.00054	HP:0100836	0.165956
153	3	KEGG Pathways	Hippo signaling pathway	0.0219	CCND1|PRKCZ|MYC	0.0078	hsa04390	0.165956
41	2	WikiPathways	Common pathways underlying drug addiction	0.0219	MAPK1|MAP2K1	0.0056	WP2636	0.165956
270	4	WikiPathways	IL-18 signaling pathway	0.0219	MAPK1|NFKBIA|EPS8|PRKCD	0.0056	WP4754	0.165956
9	2	DISEASES	Langerhans-cell histiocytosis	0.0221	BRAF|MAP2K1	0.00036	DOID:2571	0.165561
9	2	DISEASES	Gastrointestinal stromal tumor	0.0221	KIT|BRAF	0.00036	DOID:9253	0.165561
154	3	KEGG Pathways	Wnt signaling pathway	0.0221	CCND1|ROR2|MYC	0.0079	hsa04310	0.165561
463	6	GO Biological Process	Synaptic signaling	0.0223	MAPK1|NTRK2|ADRBK1|EPHB2|JAK2|AKT1	0.0013	GO:0099536	0.16517
1709	13	COMPARTMENTS	Cytoplasmic vesicle	0.0224	MAPK1|MAPK14|FLT3|KDR|ERBB2|EGFR|NTRK2|FLT1|MAP2K1|ROR2|ANXA1|JAK2|PRKCD	0.00035	GOCC:0031410	0.164975
9	2	COMPARTMENTS	Tubulin complex	0.0224	AKT1|MYC	0.00036	GOCC:0045298	0.164975
9	2	COMPARTMENTS	Survivin complex	0.0224	CCND1|MCL1	0.00036	GOCC:1990713	0.164975
6329	28	TISSUES	Head	0.0224	MAPK1|NFKBIA|CCND1|ERBB3|ERBB2|NTRK2|EPS8|CSF1R|KIT|MET|STK11|ERBB4|MAP2K3|NTRK3|NEK2|MCL1|EPHB2|PINK1|ANXA1|PRKCZ|TEK|JAK2|CIT|PRKCD|FGFR1|AKT1|EPHA5|EPHB6	0.00074	BTO:0000282	0.164975
393	6	HPO	Abnormal morphology of female internal genitalia	0.0225	BRAF|STK11|PRKCD|FGFR1|AKT1|MYC	0.00057	HP:0000008	0.164782
19	2	Reactome Pathways	Ephrin signaling	0.0225	EPHB2|EPHB6	0.0013	HSA-3928664	0.164782
81	3	Reactome Pathways	Cyclin E associated events during G1/S transition	0.0225	CCND1|AKT1|MYC	0.0014	HSA-69202	0.164782
180	4	GO Biological Process	Positive regulation of apoptotic signaling pathway	0.0226	MCL1|PINK1|JAK2|PRKCD	0.0013	GO:2001235	0.164589
143	4	HPO	Abnormality of the palpebral fissures	0.0227	MAPK1|BRAF|MAP2K1|ROR2	0.00058	HP:0008050	0.164397
81	3	GO Biological Process	Mitotic spindle organization	0.0229	AURKA|NEK2|CDC20	0.0014	GO:0007052	0.164016
1256	10	GO Biological Process	Response to other organism	0.0229	MAPK1|NFKBIA|MAPK14|CSF1R|MST1R|EPHA2|ANXA1|JAK2|PRKCD|AKT1	0.0014	GO:0051707	0.164016
19	2	GO Biological Process	Mammary gland alveolus development	0.0229	CCND1|ERBB4	0.0013	GO:0060749	0.164016
181	4	GO Biological Process	Regulation of plasma membrane bounded cell projection assembly	0.0229	EPS8|KIT|EPHA2|PRKCD	0.0014	GO:0120032	0.164016
19	2	GO Biological Process	Negative regulation of oxidative stress-induced intrinsic apoptotic signaling pathway	0.0229	PINK1|AKT1	0.0013	GO:1902176	0.164016
19	2	GO Biological Process	Positive regulation of actin cytoskeleton reorganization	0.0229	NTRK3|TEK	0.0013	GO:2000251	0.164016
19	2	GO Biological Process	Regulation of early endosome to late endosome transport	0.0229	MAPK1|MAP2K1	0.0013	GO:2000641	0.164016
1124	10	HPO	Liver enzyme measurement	0.023	CCND1|ZAP70|EPHA1|NTRK2|CSF1R|MERTK|MET|EPHA2|MCL1|CIT	0.00058	EFO:0004582	0.163827
182	4	GO Biological Process	Regulation of signal transduction by p53 class mediator	0.0231	AURKA|MAPK14|STK11|AKT1	0.0014	GO:1901796	0.163639
12	2	HPO	Triiodothyronine measurement	0.0231	ERBB4|EPHB2	0.00059	EFO:0008392	0.163639
923	9	HPO	Abnormality of the orbital region	0.0231	MAPK1|EGFR|KIT|BRAF|MAP2K1|STK11|ROR2|FGFR1|AKT1	0.0006	HP:0000315	0.163639
397	6	HPO	Thickened skin	0.0231	FLT4|KIT|BRAF|MAP2K1|FGFR1|AKT1	0.0006	HP:0001072	0.163639
556	7	HPO	Abnormal erythrocyte morphology	0.0231	ZAP70|KIT|MET|STK11|TEK|JAK2|PRKCD	0.0006	HP:0001877	0.163639
12	2	HPO	Arterial thrombosis	0.0231	JAK2|AKT1	0.00059	HP:0004420	0.163639
60	3	HPO	Acute myeloid leukemia	0.0231	FLT3|KIT|JAK2	0.00059	HP:0004808	0.163639
145	4	HPO	Type II diabetes mellitus	0.0231	BRAF|MERTK|MET|NEK2	0.00061	HP:0005978	0.163639
60	3	HPO	Multiple cafe-au-lait spots	0.0231	BRAF|MAP2K1|AKT1	0.00059	HP:0007565	0.163639
60	3	HPO	Fibroma	0.0231	KIT|PRKCD|AKT1	0.00059	HP:0010614	0.163639
60	3	HPO	Central hypothyroidism	0.0231	BRAF|FGFR1|AKT1	0.00059	HP:0011787	0.163639
313	5	GO Biological Process	Response to lipopolysaccharide	0.0232	MAPK1|NFKBIA|MAPK14|JAK2|AKT1	0.0014	GO:0032496	0.163451
313	5	GO Biological Process	Cellular response to abiotic stimulus	0.0232	MAPK14|EGFR|STK11|AKT1|MYC	0.0014	GO:0071214	0.163451
183	4	GO Biological Process	Central nervous system neuron differentiation	0.0235	NTRK2|CSF1R|ERBB4|EPHB2	0.0014	GO:0021953	0.162893
52	3	DISEASES	Ovarian cancer	0.0236	KIT|STK11|AKT1	0.00039	DOID:2394	0.162709
315	5	GO Biological Process	Urogenital system development	0.0236	EPHB2|ANXA1|TEK|FGFR1|MYC	0.0014	GO:0001655	0.162709
315	5	GO Biological Process	Regulation of leukocyte cell-cell adhesion	0.0236	ZAP70|ERBB2|ANXA1|PRKCZ|AKT1	0.0014	GO:1903037	0.162709
2322	15	HPO	Neurodevelopmental abnormality	0.0238	MAPK1|FLT4|ERBB3|ERBB2|NTRK2|CSF1R|KIT|BRAF|MERTK|MAP2K1|NEK2|ROR2|CIT|FGFR1|AKT1	0.00064	HP:0012759	0.162342
43	2	WikiPathways	Hedgehog signaling pathway	0.0238	CCND1|ADRBK1	0.0061	WP4249	0.162342
83	3	Reactome Pathways	Cyclin A:Cdk2-associated events at S phase entry	0.0239	CCND1|AKT1|MYC	0.0015	HSA-69656	0.16216
20	2	Reactome Pathways	Signaling by phosphorylated juxtamembrane, extracellular and kinase domain KIT mutants	0.024	KIT|JAK2	0.0015	HSA-9670439	0.161979
5020	24	TISSUES	Viscus	0.024	MAPK1|NFKBIA|AURKA|CCND1|MAPK14|ERBB3|ERBB2|EGFR|EPS8|CSF1R|BRAF|MAP2K1|MET|STK11|EPHA2|NEK2|CDC20|ANXA1|PRKCZ|TEK|PRKCD|FGFR1|AKT1|MAP2K6	0.00081	BTO:0001491	0.161979
83	3	GO Biological Process	Regulation of telomere maintenance	0.0241	MAPK1|NEK2|MYC	0.0015	GO:0032204	0.161798
20	2	GO Biological Process	Response to muramyl dipeptide	0.0245	NFKBIA|MAPK14	0.0015	GO:0032495	0.161083
20	2	GO Biological Process	Positive regulation of superoxide anion generation	0.0245	EGFR|PRKCD	0.0015	GO:0032930	0.161083
20	2	GO Biological Process	Response to corticosterone	0.0245	CCND1|NTRK3	0.0015	GO:0051412	0.161083
68	3	TISSUES	Renal cell carcinoma cell	0.0245	MAPK14|STK11|EPHB2	0.00084	BTO:0000037	0.161083
44	2	WikiPathways	Heart development	0.0247	MAPK1|ERBB3	0.0064	WP1591	0.16073
44	2	WikiPathways	Integrated cancer pathway	0.0247	AKT1|MYC	0.0064	WP1971	0.16073
94	4	Pfam	Kinase-like	0.0248	BRAF|STK11|NEK2|AKT1	0.00012	PF14531	0.160555
85	3	Reactome Pathways	APC/C-mediated degradation of cell cycle proteins	0.0248	AURKA|NEK2|CDC20	0.0016	HSA-174143	0.160555
85	3	Reactome Pathways	Regulation of mRNA stability by proteins that bind AU-rich elements	0.0248	MAPK14|PRKCD|AKT1	0.0016	HSA-450531	0.160555
162	3	KEGG Pathways	cGMP-PKG signaling pathway	0.0251	MAPK1|MAP2K1|AKT1	0.0091	hsa04022	0.160033
15	2	TISSUES	Colonic adenocarcinoma cell line	0.0251	CCND1|MYC	0.00088	BTO:0001913	0.160033
13	2	HPO	Thyroid adenoma	0.0253	PRKCD|AKT1	0.00068	HP:0000854	0.159688
13	2	HPO	Enlarged pituitary gland	0.0253	BRAF|AKT1	0.00068	HP:0012505	0.159688
13	2	HPO	Bitemporal hemianopia	0.0253	BRAF|AKT1	0.00068	HP:0030521	0.159688
85	3	GO Biological Process	Epithelial cell migration	0.0256	KDR|KIT|AKT1	0.0016	GO:0010631	0.159176
85	3	GO Biological Process	Positive regulation of lipid biosynthetic process	0.0256	ANXA1|PRKCD|AKT1	0.0016	GO:0046889	0.159176
188	4	GO Biological Process	Cellular response to steroid hormone stimulus	0.0256	FLT3|EGFR|ANXA1|JAK2	0.0016	GO:0071383	0.159176
11202	41	COMPARTMENTS	Intracellular	0.0257	MAPK1|NFKBIA|AURKA|CCND1|MAPK14|FLT3|DAPK2|FLT4|KDR|STK17B|ZAP70|ERBB2|EGFR|NTRK2|EPS8|FLT1|KIT|BRAF|MERTK|MST1R|MAP2K1|ADRBK1|STK11|ERBB4|MAP2K3|NEK2|MCL1|CDC20|PINK1|ROR2|ANXA1|PRKCZ|TEK|JAK2|CIT|PRKCD|FGFR1|AKT1|MAP2K6|MYC|EPHA5	0.00045	GOCC:0005622	0.159007
151	4	HPO	Vascular disease	0.0257	MAPK14|EGFR|MERTK|ALK	0.0007	EFO:0004264	0.159007
64	3	HPO	Neoplasm of the breast	0.0257	STK11|PRKCD|AKT1	0.00071	HP:0100013	0.159007
480	6	GO Biological Process	Regulation of gtpase activity	0.0258	ERBB2|EPHA1|NTRK2|EPHA2|NTRK3|EPHA5	0.0016	GO:0043087	0.158838
145	3	WikiPathways	Mesodermal commitment pathway	0.0258	CCND1|JAK2|FGFR1	0.0067	WP2857	0.158838
46	2	WikiPathways	Microtubule cytoskeleton regulation	0.0264	EPHB2|AKT1	0.0069	WP2038	0.15784
46	2	WikiPathways	Envelope proteins and their potential roles in EDMD physiopathology	0.0264	MAPK1|MAP2K1	0.0069	WP4535	0.15784
21	2	GO Biological Process	Cartilage condensation	0.0265	MAPK14|ROR2	0.0016	GO:0001502	0.157675
21	2	GO Biological Process	Cell migration involved in sprouting angiogenesis	0.0265	KDR|AKT1	0.0016	GO:0002042	0.157675
21	2	GO Biological Process	Thyroid gland development	0.0265	MAPK1|MAP2K1	0.0016	GO:0030878	0.157675
21	2	GO Biological Process	Positive regulation of t-helper cell differentiation	0.0265	ANXA1|PRKCZ	0.0016	GO:0045624	0.157675
21	2	GO Biological Process	Labyrinthine layer blood vessel development	0.0265	MAPK1|AKT1	0.0016	GO:0060716	0.157675
21	2	GO Biological Process	Positive regulation of cell migration involved in sprouting angiogenesis	0.0265	KDR|ANXA1	0.0016	GO:0090050	0.157675
21	2	GO Biological Process	Regulation of vascular endothelial cell proliferation	0.0265	FLT1|FGFR1	0.0016	GO:1905562	0.157675
191	4	GO Biological Process	Regulation of ras protein signal transduction	0.0266	EPS8|MET|EPHB2|JAK2	0.0016	GO:0046578	0.157512
65	3	HPO	Abnormality of the pharynx	0.0267	STK11|PRKCD|FGFR1	0.00074	HP:0000600	0.157349
65	3	HPO	Venous thrombosis	0.0267	MET|JAK2|AKT1	0.00074	HP:0004936	0.157349
87	3	GO Biological Process	Regulation of epithelial cell apoptotic process	0.0268	KDR|TEK|JAK2	0.0017	GO:1904035	0.157187
154	4	HPO	Abnormal eyelash morphology	0.0271	KIT|BRAF|MAP2K1|FGFR1	0.00075	HP:0000499	0.156703
22	2	Reactome Pathways	ERK/MAPK targets	0.0274	MAPK1|MAPK14	0.0018	HSA-198753	0.156225
417	6	HPO	Macrocephaly	0.0275	CSF1R|BRAF|MAP2K1|ROR2|FGFR1|AKT1	0.00077	HP:0000256	0.156067
419	6	HPO	Abnormal eyebrow morphology	0.0275	MAPK1|EGFR|KIT|BRAF|MAP2K1|FGFR1	0.00079	HP:0000534	0.156067
274	5	HPO	Depression	0.0275	FLT4|CSF1R|ERBB4|PINK1|FGFR1	0.00077	HP:0000716	0.156067
274	5	HPO	Anxiety	0.0275	MAPK1|FLT4|ERBB4|PINK1|FGFR1	0.00077	HP:0000739	0.156067
14	2	HPO	Budd-Chiari syndrome	0.0275	MET|JAK2	0.00078	HP:0002639	0.156067
274	5	HPO	Tooth agenesis	0.0275	NFKBIA|NTRK2|ROR2|FGFR1|AKT1	0.00077	HP:0009804	0.156067
14	2	HPO	Abnormal visual field test	0.0275	BRAF|AKT1	0.00078	HP:0030588	0.156067
14	2	HPO	Increased level of L-fucose in urine	0.0275	ERBB2|STK11	0.00078	HP:0410067	0.156067
88	3	GO Biological Process	Positive regulation of smooth muscle cell proliferation	0.0276	EGFR|JAK2|AKT1	0.0017	GO:0048661	0.155909
329	5	GO Biological Process	Regulation of t cell activation	0.0276	ZAP70|ERBB2|ANXA1|PRKCZ|AKT1	0.0017	GO:0050863	0.155909
88	3	GO Biological Process	Spindle assembly	0.0276	AURKA|NEK2|CDC20	0.0017	GO:0051225	0.155909
193	4	GO Biological Process	Cellular response to metal ion	0.0276	MAPK1|EGFR|BRAF|AKT1	0.0017	GO:0071248	0.155909
67	3	HPO	Hamartoma	0.0278	BRAF|STK11|AKT1	0.0008	HP:0010566	0.155596
421	6	HPO	Abnormality of upper limb joint	0.0279	MAPK1|BRAF|MAP2K1|ROR2|FGFR1|AKT1	0.00081	HP:0009810	0.15544
22	2	GO Biological Process	Embryonic hemopoiesis	0.0282	KDR|KIT	0.0018	GO:0035162	0.154975
158	4	HPO	Tooth malposition	0.0284	MAPK1|BRAF|ROR2|FGFR1	0.00083	HP:0000692	0.154668
1436	11	TISSUES	Respiratory system	0.0285	MAPK1|EPS8|FLT1|KIT|STK11|MAP2K3|MCL1|TIE1|ANXA1|FGFR1|AKT1	0.001	BTO:0000203	0.154516
90	3	GO Biological Process	Hematopoietic progenitor cell differentiation	0.0289	FLT3|CSF1R|KIT	0.0018	GO:0002244	0.15391
426	6	HPO	Anemia	0.0293	ZAP70|KIT|MET|STK11|JAK2|PRKCD	0.00086	HP:0001903	0.153313
23	2	Reactome Pathways	Growth hormone receptor signaling	0.0293	MAPK1|JAK2	0.0019	HSA-982772	0.153313
92	3	Reactome Pathways	Regulation of TP53 Activity through Phosphorylation	0.0294	AURKA|MAPK14|STK11	0.0019	HSA-6804756	0.153165
11	2	DISEASES	Pharynx cancer	0.0296	KIT|AKT1	0.00051	DOID:0060119	0.152871
11	2	DISEASES	Lung adenocarcinoma	0.0296	EGFR|ALK	0.00051	DOID:3910	0.152871
198	4	GO Biological Process	Cell cycle checkpoint	0.0296	AURKA|CCND1|MAPK14|CDC20	0.0019	GO:0000075	0.152871
198	4	GO Biological Process	Positive regulation of peptidase activity	0.0296	MAPK14|PINK1|JAK2|MYC	0.0019	GO:0010952	0.152871
198	4	GO Biological Process	Inner ear development	0.0296	NTRK3|EPHB2|ROR2|FGFR1	0.0019	GO:0048839	0.152871
69	3	HPO	Long palpebral fissure	0.0296	BRAF|MAP2K1|ROR2	0.00087	HP:0000637	0.152871
87	4	STRING Clusters	Mixed, incl. gpvi-mediated activation cascade, and t-cell receptor (tcr) signaling pathway	0.0297	ZAP70|EGFR|MET|EPHA2	9.17e-05	CL:15902	0.152724
1110	10	COMPARTMENTS	Nucleoplasm	0.0298	MAPK1|NFKBIA|AURKA|CCND1|STK11|MCL1|CDC20|JAK2|AKT1|MYC	0.00053	GOCC:0005654	0.152578
2812	17	COMPARTMENTS	Intracellular organelle lumen	0.0298	MAPK1|NFKBIA|AURKA|CCND1|MAPK14|FLT3|DAPK2|EGFR|KIT|STK11|MCL1|CDC20|PINK1|JAK2|PRKCD|AKT1|MYC	0.00053	GOCC:0070013	0.152578
140	4	COMPARTMENTS	Protein kinase complex	0.0298	NFKBIA|CCND1|STK11|AKT1	0.00053	GOCC:1902911	0.152578
15	2	HPO	Abnormality of the lymph nodes	0.0298	ZAP70|MYC	0.00088	HP:0002733	0.152578
15	2	HPO	Lymphoproliferative disorder	0.0298	ZAP70|PRKCD	0.00088	HP:0005523	0.152578
15	2	HPO	Lymphocytosis	0.0298	ZAP70|PRKCD	0.00088	HP:0100827	0.152578
199	4	GO Biological Process	Response to ketone	0.03	CCND1|EGFR|NTRK3|AKT1	0.0019	GO:1901654	0.152288
499	6	GO Biological Process	Skeletal system development	0.0301	MAPK14|KIT|EPHA2|ROR2|TEK|FGFR1	0.0019	GO:0001501	0.152143
23	2	GO Biological Process	Endothelial cell proliferation	0.0301	EPHA2|TEK	0.0019	GO:0001935	0.152143
23	2	GO Biological Process	Tongue development	0.0301	EGFR|KIT	0.0019	GO:0043586	0.152143
978	9	HPO	Abnormal facial shape	0.0302	MAPK1|FLT4|NTRK2|CSF1R|BRAF|MAP2K1|ROR2|FGFR1|AKT1	0.0009	HP:0001999	0.151999
979	9	HPO	Abnormality of finger	0.0303	MAPK1|FLT4|ERBB3|ERBB2|BRAF|STK11|ROR2|FGFR1|AKT1	0.00091	HP:0001167	0.151856
761	8	GO Cellular Component	Microtubule organizing center	0.0304	MAPK1|AURKA|MAP2K1|NEK2|CDC20|PRKCZ|TEK|AKT1	0.00077	GO:0005815	0.151713
58	3	GO Molecular Function	Scaffold protein binding	0.0304	BRAF|MAP2K1|CIT	0.00054	GO:0097110	0.151713
1097	9	GO Biological Process	Secretion	0.0311	MAPK1|CCND1|MAPK14|NTRK2|KIT|MERTK|ERBB4|ANXA1|PRKCD	0.002	GO:0046903	0.150724
24	2	Reactome Pathways	Sema4D in semaphorin signaling	0.0312	ERBB2|MET	0.0021	HSA-400685	0.150585
202	4	GO Biological Process	Negative regulation of cell activation	0.0313	ERBB2|MERTK|ANXA1|PRKCD	0.002	GO:0050866	0.150446
588	7	GO Cellular Component	Cell body	0.0313	MAPK1|AURKA|EPHB2|PINK1|ROR2|PRKCZ|EPHA5	0.00083	GO:0044297	0.150446
51	2	WikiPathways	Copper homeostasis	0.0316	CCND1|AKT1	0.0084	WP3286	0.150031
94	3	GO Biological Process	Regulation of erbb signaling pathway	0.032	ERBB2|EGFR|AKT1	0.0021	GO:1901184	0.149485
2415	15	HPO	Morphological central nervous system abnormality	0.0321	MAPK1|ZAP70|ERBB2|NTRK2|CSF1R|KIT|BRAF|MAP2K1|ERBB4|PRKCZ|TEK|JAK2|CIT|FGFR1|AKT1	0.00096	HP:0002011	0.149349
56	3	SMART Domains	Protein kinase C conserved region 1 (C1) domains (Cysteine-rich domains)	0.0321	PRKCZ|CIT|PRKCD	0.00049	SM00109	0.149349
161	4	GO Cellular Component	Spindle pole	0.0327	AURKA|MAPK14|NEK2|CDC20	0.00089	GO:0000922	0.148545
95	3	GO Biological Process	Viral entry into host cell	0.0328	EGFR|ADRBK1|EPHA2	0.0021	GO:0046718	0.148413
993	9	HPO	Visual impairment	0.0328	NTRK2|CSF1R|BRAF|MERTK|NEK2|TEK|JAK2|FGFR1|AKT1	0.001	HP:0000505	0.148413
16	2	HPO	Frontal lobe dementia	0.0328	CSF1R|PINK1	0.00099	HP:0000727	0.148413
1428	11	HPO	Abnormality of the upper limb	0.0328	MAPK1|FLT4|ERBB3|ERBB2|KIT|BRAF|MAP2K1|STK11|ROR2|FGFR1|AKT1	0.00099	HP:0002817	0.148413
291	5	HPO	Clinodactyly of the 5th finger	0.0328	FLT4|BRAF|ROR2|FGFR1|AKT1	0.001	HP:0004209	0.148413
16	2	HPO	Myeloproliferative disorder	0.0328	KIT|JAK2	0.00099	HP:0005547	0.148413
16	2	HPO	Broad hallux phalanx	0.0328	ROR2|FGFR1	0.00099	HP:0010059	0.148413
16	2	HPO	B-cell lymphoma	0.0328	CCND1|PRKCD	0.00099	HP:0012191	0.148413
792	8	HPO	Abnormal ocular adnexa morphology	0.0328	MAPK1|EGFR|KIT|BRAF|MAP2K1|ROR2|FGFR1|AKT1	0.00099	HP:0030669	0.148413
346	5	GO Biological Process	Immune response-regulating cell surface receptor signaling pathway	0.033	MAPK1|ZAP70|KIT|STK11|PRKCD	0.0021	GO:0002768	0.148149
346	5	GO Biological Process	Positive regulation of cell activation	0.033	ZAP70|ANXA1|PRKCZ|JAK2|AKT1	0.0021	GO:0050867	0.148149
25	2	Reactome Pathways	APC-Cdc20 mediated degradation of Nek2A	0.0334	NEK2|CDC20	0.0022	HSA-179409	0.147625
12	2	DISEASES	Mesenchymal cell neoplasm	0.0335	KIT|ALK	0.00059	DOID:3350	0.147496
12	2	DISEASES	Breast adenocarcinoma	0.0335	ERBB2|NTRK3	0.00059	DOID:3458	0.147496
168	4	HPO	Rigidity	0.0335	NTRK2|CSF1R|PINK1|FGFR1	0.001	HP:0002063	0.147496
442	6	HPO	Clinodactyly	0.0335	MAPK1|FLT4|BRAF|ROR2|FGFR1|AKT1	0.001	HP:0030084	0.147496
207	4	GO Biological Process	Regulation of proteasomal protein catabolic process	0.0337	AURKA|CDC20|PINK1|AKT1	0.0022	GO:0061136	0.147237
178	4	TISSUES	Mammary gland	0.0342	AURKA|ERBB2|NEK2|MCL1	0.0013	BTO:0000817	0.146597
25	2	GO Biological Process	Positive regulation of mesenchymal cell proliferation	0.0343	FGFR1|MYC	0.0022	GO:0002053	0.146471
97	3	GO Biological Process	Maintenance of protein location	0.0343	NFKBIA|PINK1|AKT1	0.0022	GO:0045185	0.146471
25	2	GO Biological Process	Negative regulation of heart contraction	0.0343	ADRBK1|JAK2	0.0022	GO:0045822	0.146471
25	2	GO Biological Process	Positive regulation of focal adhesion assembly	0.0343	KDR|TEK	0.0022	GO:0051894	0.146471
209	4	GO Biological Process	Positive regulation of t cell activation	0.0344	ZAP70|ANXA1|PRKCZ|AKT1	0.0023	GO:0050870	0.146344
446	6	HPO	Epicanthus	0.0349	MAPK1|FLT4|BRAF|MAP2K1|ROR2|FGFR1	0.0011	HP:0000286	0.145717
210	4	GO Biological Process	Phagocytosis	0.035	MAPK1|MERTK|ANXA1|PRKCD	0.0023	GO:0006909	0.145593
171	4	HPO	Comparative body size at age 10, self-reported	0.0352	MAPK1|FLT3|NTRK2|ALK	0.0011	EFO:0009819	0.145346
448	6	HPO	Myopia	0.0352	ERBB3|FLT1|BRAF|MAP2K1|EPHA2|AKT1	0.0011	HP:0000545	0.145346
17	2	HPO	Heat intolerance	0.0352	NFKBIA|MAP2K1	0.0011	HP:0002046	0.145346
299	5	HPO	Abnormality of calvarial morphology	0.0352	KIT|BRAF|MAP2K1|FGFR1|AKT1	0.0011	HP:0002648	0.145346
447	6	HPO	Abnormality of the calvaria	0.0352	KIT|BRAF|MAP2K1|ROR2|FGFR1|AKT1	0.0011	HP:0002683	0.145346
17	2	HPO	Hamartomatous polyposis	0.0352	STK11|AKT1	0.0011	HP:0004390	0.145346
17	2	HPO	Enlarged polycystic ovaries	0.0352	STK11|AKT1	0.0011	HP:0008675	0.145346
17	2	HPO	Abnormal proportion of CD8-positive T cells	0.0352	ZAP70|PRKCD	0.0011	HP:0031393	0.145346
17	2	HPO	Gastrointestinal stroma tumor	0.0352	KIT|PRKCD	0.0011	HP:0100723	0.145346
17	2	HPO	Neoplasm of the small intestine	0.0352	KIT|STK11	0.0011	HP:0100833	0.145346
99	3	Reactome Pathways	Interleukin-1 signaling	0.0353	NFKBIA|MAP2K1|MAP2K6	0.0024	HSA-9020702	0.145223
1581	12	GO Molecular Function	Signaling receptor binding	0.0354	FLT3|KDR|ERBB3|ERBB2|EGFR|ADRBK1|ERBB4|EPHB2|ROR2|ANXA1|JAK2|FGFR1	0.00063	GO:0005102	0.1451
300	5	HPO	Neutrophil percentage of leukocytes	0.0355	FLT3|CSF1R|KIT|STK11|MCL1	0.0012	EFO:0007990	0.144977
316	4	WikiPathways	Nuclear receptors meta-pathway	0.0356	CCND1|EGFR|EPHA2|MYC	0.0095	WP2882	0.144855
1126	9	GO Biological Process	Cytoskeleton organization	0.0359	AURKA|EPS8|KIT|NEK2|CDC20|ANXA1|PRKCZ|JAK2|CIT	0.0024	GO:0007010	0.144491
99	3	GO Biological Process	Negative regulation of intrinsic apoptotic signaling pathway	0.0359	MCL1|PINK1|AKT1	0.0024	GO:2001243	0.144491
212	4	GO Biological Process	Mesenchyme development	0.036	MAPK1|ERBB3|ERBB4|FGFR1	0.0024	GO:0060485	0.14437
81	3	TISSUES	Umbilical vein	0.036	KDR|FLT1|FGFR1	0.0014	BTO:0001509	0.14437
26	2	GO Biological Process	Regulation of axon regeneration	0.0362	MAP2K1|NTRK3	0.0024	GO:0048679	0.144129
26	2	GO Biological Process	Positive regulation of positive chemotaxis	0.0362	KDR|NTRK3	0.0024	GO:0050927	0.144129
26	2	GO Biological Process	Positive regulation of synaptic transmission, glutamatergic	0.0362	EGFR|ROR2	0.0024	GO:0051968	0.144129
26	2	GO Biological Process	Lens fiber cell differentiation	0.0362	EPHA2|NTRK3	0.0024	GO:0070306	0.144129
187	3	KEGG Pathways	Pathogenic Escherichia coli infection	0.0365	MAPK1|NFKBIA|MAPK14	0.0132	hsa05130	0.143771
100	3	GO Biological Process	Positive regulation of proteasomal ubiquitin-dependent protein catabolic process	0.0366	AURKA|CDC20|AKT1	0.0024	GO:0032436	0.143652
100	3	GO Biological Process	Extrinsic apoptotic signaling pathway	0.0366	ERBB3|MCL1|JAK2	0.0024	GO:0097191	0.143652
5	2	STRING Clusters	VEGF ligand-receptor interactions	0.0369	FLT4|FLT1	0.00014	CL:15711	0.143297
5	2	STRING Clusters	Neuregulin, and Amyotrophic lateral sclerosis type 19	0.0369	ERBB3|ERBB4	0.00014	CL:15824	0.143297
5	2	STRING Clusters	Uptake and function of anthrax toxins, and basal dendrite development	0.0369	MAP2K3|MAP2K6	0.00014	CL:6292	0.143297
13	2	DISEASES	Multiple myeloma	0.0373	CCND1|BRAF	0.00068	DOID:9538	0.142829
359	5	GO Biological Process	Regulation of chromosome organization	0.0373	MAPK1|NEK2|CDC20|PINK1|MYC	0.0025	GO:0033044	0.142829
18	2	HPO	Abnormal nasopharynx morphology	0.0375	STK11|FGFR1	0.0012	HP:0001739	0.142597
18	2	HPO	Cutaneous melanoma	0.0375	BRAF|STK11	0.0012	HP:0012056	0.142597
176	4	HPO	Abnormal vascular physiology	0.0375	MET|JAK2|FGFR1|AKT1	0.0012	HP:0030163	0.142597
4166	21	GO Cellular Component	Extracellular region	0.0382	MAPK1|MAPK14|FLT4|KDR|ERBB3|EGFR|EPS8|FLT1|KIT|MERTK|MET|STK11|ERBB4|EPHB2|ANXA1|PRKCZ|TEK|ALK|PRKCD|FGFR1|EPHB6	0.0011	GO:0005576	0.141794
1219	10	GO Cellular Component	Microtubule cytoskeleton	0.0382	MAPK1|AURKA|MAPK14|MAP2K1|NEK2|CDC20|ROR2|PRKCZ|TEK|AKT1	0.0011	GO:0015630	0.141794
169	4	GO Cellular Component	Plasma membrane signaling receptor complex	0.0382	ZAP70|ERBB3|ERBB2|EPS8	0.0011	GO:0098802	0.141794
355	4	KEGG Pathways	Alzheimer disease	0.0383	MAPK1|BRAF|MAP2K1|AKT1	0.014	hsa05010	0.14168
3879	20	GO Cellular Component	Vesicle	0.0385	MAPK1|MAPK14|DAPK2|KDR|ERBB2|EGFR|NTRK2|EPS8|FLT1|KIT|MAP2K1|STK11|ROR2|ANXA1|PRKCZ|JAK2|ALK|PRKCD|FGFR1|AKT1	0.0011	GO:0031982	0.141454
307	5	HPO	Atrial septal defect	0.0385	MAPK1|BRAF|MAP2K1|ROR2|FGFR1	0.0013	HP:0001631	0.141454
925	8	GO Biological Process	Cell adhesion	0.0389	ZAP70|EGFR|EPHA1|KIT|MERTK|EPHA2|ANXA1|TEK	0.0026	GO:0007155	0.141005
6	2	STRING Clusters	MET activates PTPN11, and Paronychia	0.039	EGFR|MET	0.00018	CL:16005	0.140894
198	5	STRING Clusters	Mixed, incl. ppara activates gene expression, and host-pathogen interaction of human coronaviruses - mapk signaling	0.039	MAPK1|MAPK14|MAP2K3|AKT1|MAP2K6	0.00018	CL:5987	0.140894
103	3	GO Biological Process	Inner ear morphogenesis	0.0391	EPHB2|ROR2|FGFR1	0.0026	GO:0042472	0.140782
220	4	GO Biological Process	Positive regulation of cytoskeleton organization	0.0401	EPHA1|MET|NTRK3|TEK	0.0027	GO:0051495	0.139686
104	3	GO Biological Process	Negative regulation of leukocyte differentiation	0.0401	ERBB2|ANXA1|MYC	0.0027	GO:1902106	0.139686
537	6	GO Biological Process	Cellular response to organic cyclic compound	0.0403	MAPK1|FLT3|EGFR|ANXA1|JAK2|AKT1	0.0027	GO:0071407	0.139469
28	2	GO Biological Process	Nucleotide-binding oligomerization domain containing signaling pathway	0.0404	NFKBIA|MAP2K6	0.0028	GO:0070423	0.139362
19	2	HPO	Esophageal neoplasm	0.0405	KIT|STK11	0.0013	HP:0100751	0.139254
70	2	KEGG Pathways	RIG-I-like receptor signaling pathway	0.0409	NFKBIA|MAPK14	0.0151	hsa04622	0.138828
59	2	WikiPathways	Novel intracellular components of RIG-I-like receptor (RLR) pathway	0.041	NFKBIA|MAPK14	0.011	WP3865	0.138722
21	2	TISSUES	Acute myeloid leukemia cell line	0.0411	FLT3|NTRK3	0.0016	BTO:0001883	0.138616
106	3	GO Biological Process	Positive regulation of response to dna damage stimulus	0.0418	EGFR|PRKCD|MYC	0.0029	GO:2001022	0.137882
14	2	DISEASES	Hepatocellular carcinoma	0.0419	AKT1|MYC	0.00078	DOID:684	0.137779
14	2	DISEASES	In situ carcinoma	0.0419	ERBB2|EGFR	0.00078	DOID:8719	0.137779
1263	10	HPO	Body mass index	0.0425	FLT3|ZAP70|ERBB3|NTRK2|KIT|MST1R|MAP2K1|ERBB4|ROR2|ALK	0.0014	EFO:0004340	0.137161
646	7	HPO	Ptosis	0.0425	MAPK1|NTRK2|BRAF|MAP2K1|ROR2|FGFR1|AKT1	0.0014	HP:0000508	0.137161
29	2	GO Biological Process	TOR signaling	0.0428	PINK1|AKT1	0.0029	GO:0031929	0.136856
29	2	GO Biological Process	Negative regulation of endothelial cell apoptotic process	0.0428	KDR|TEK	0.0029	GO:2000352	0.136856
225	4	GO Biological Process	Regulation of response to dna damage stimulus	0.0428	EGFR|MCL1|PRKCD|MYC	0.0029	GO:2001020	0.136856
1715	12	GO Cellular Component	Whole membrane	0.043	MAPK1|KDR|ERBB2|EGFR|NTRK2|MCL1|PINK1|ROR2|ANXA1|PRKCZ|TEK|JAK2	0.0013	GO:0098805	0.136653
29	2	Reactome Pathways	Myogenesis	0.0431	MAPK14|MAP2K6	0.0029	HSA-525793	0.136552
649	7	HPO	Hypertelorism	0.0433	MAPK1|BRAF|MAP2K1|ROR2|CIT|FGFR1|AKT1	0.0015	HP:0000316	0.136351
83	3	HPO	Gynecomastia	0.0433	STK11|FGFR1|AKT1	0.0015	HP:0000771	0.136351
83	3	HPO	Syncope	0.0433	KIT|JAK2|AKT1	0.0015	HP:0001279	0.136351
83	3	HPO	Low posterior hairline	0.0433	MAPK1|BRAF|MAP2K1	0.0015	HP:0002162	0.136351
61	2	WikiPathways	Prader-Willi and Angelman syndrome	0.0433	CCND1|PRKCZ	0.0117	WP3998	0.136351
20	2	HPO	Lipoma	0.0434	FGFR1|AKT1	0.0015	HP:0012032	0.136251
318	5	HPO	Abnormality of the palm	0.0434	BRAF|MAP2K1|ROR2|FGFR1|AKT1	0.0015	HP:0100871	0.136251
5857	26	GO Cellular Component	Intracellular organelle lumen	0.0437	MAPK1|NFKBIA|AURKA|CCND1|MAPK14|FLT3|DAPK2|FLT4|EGFR|CSF1R|KIT|STK11|ERBB4|MAP2K3|NEK2|MCL1|CDC20|EPHB2|PINK1|ANXA1|PRKCZ|JAK2|PRKCD|AKT1|MAP2K6|MYC	0.0013	GO:0070013	0.135952
62	2	WikiPathways	Endochondral ossification	0.0444	FGFR1|AKT1	0.0121	WP474	0.135262
62	2	WikiPathways	Endochondral ossification with skeletal dysplasias	0.0444	FGFR1|AKT1	0.0121	WP4808	0.135262
62	2	WikiPathways	3q29 copy number variation syndrome	0.0444	AKT1|MYC	0.0121	WP4906	0.135262
109	3	GO Biological Process	Limbic system development	0.0447	ALK|FGFR1|EPHA5	0.0031	GO:0021761	0.134969
74	2	KEGG Pathways	Pertussis	0.0449	MAPK1|MAPK14	0.0167	hsa05133	0.134775
30	2	GO Biological Process	Salivary gland morphogenesis	0.0452	EGFR|FGFR1	0.0031	GO:0007435	0.134486
30	2	GO Biological Process	Mammary gland duct morphogenesis	0.0452	CSF1R|EPHA2	0.0031	GO:0060603	0.134486
30	2	GO Biological Process	Regulation of fatty acid transport	0.0452	AKT1|MAP2K6	0.0031	GO:2000191	0.134486
85	3	HPO	Anterior hypopituitarism	0.0453	BRAF|FGFR1|AKT1	0.0016	HP:0000830	0.13439
85	3	HPO	Abnormality of the sense of smell	0.0453	PINK1|FGFR1|AKT1	0.0016	HP:0004408	0.13439
30	2	Reactome Pathways	Regulation of TP53 Activity through Acetylation	0.0453	AKT1|MAP2K6	0.0031	HSA-6804758	0.13439
7476	31	COMPARTMENTS	Intracellular membrane-bounded organelle	0.0461	MAPK1|NFKBIA|AURKA|CCND1|MAPK14|FLT3|DAPK2|FLT4|KDR|STK17B|ERBB2|EGFR|KIT|BRAF|MST1R|MAP2K1|STK11|ERBB4|MAP2K3|NEK2|MCL1|CDC20|PINK1|ANXA1|JAK2|PRKCD|FGFR1|AKT1|MAP2K6|MYC|EPHA5	0.00092	GOCC:0043231	0.13363
64	2	WikiPathways	G1 to S cell cycle control	0.0463	CCND1|MYC	0.0128	WP45	0.133442
7	2	STRING Clusters	Mixed, incl. tie signaling pathway, and angiopoietin-4	0.0466	TIE1|TEK	0.00024	CL:15737	0.133161
7	2	STRING Clusters	Mixed, incl. kit signaling pathway, and flt3 signaling through src family kinases	0.0466	FLT3|KIT	0.00024	CL:19002	0.133161
382	5	GO Biological Process	Skin development	0.0467	EGFR|MAP2K1|MET|EPHA2|ANXA1	0.0032	GO:0043588	0.133068
111	3	GO Biological Process	Activation of gtpase activity	0.0467	EPHA1|EPHA2|NTRK3	0.0032	GO:0090630	0.133068
325	5	HPO	Short neck	0.0469	MAPK1|BRAF|MAP2K1|ROR2|FGFR1	0.0016	HP:0000470	0.132883
21	2	HPO	Iron deficiency anemia	0.0469	STK11|TEK	0.0016	HP:0001891	0.132883
232	4	GO Biological Process	Regulation of protein polymerization	0.047	EPS8|MET|PINK1|PRKCD	0.0033	GO:0032271	0.13279
1288	10	HPO	Granulocyte count	0.0471	FLT3|STK17B|CSF1R|KIT|MET|STK11|MCL1|JAK2|CIT|AKT1	0.0016	EFO:0007987	0.132698
3973	20	GO Cellular Component	Nucleoplasm	0.0476	MAPK1|NFKBIA|AURKA|CCND1|MAPK14|FLT4|CSF1R|STK11|ERBB4|MAP2K3|NEK2|MCL1|CDC20|EPHB2|ANXA1|JAK2|PRKCD|AKT1|MAP2K6|MYC	0.0015	GO:0005654	0.132239
31	2	GO Biological Process	Response to x-ray	0.0477	CCND1|ANXA1	0.0033	GO:0010165	0.132148
31	2	GO Biological Process	Negative regulation of insulin receptor signaling pathway	0.0477	PRKCZ|PRKCD	0.0033	GO:0046627	0.132148
233	4	GO Biological Process	Response to alcohol	0.0477	CCND1|EPS8|NTRK3|AKT1	0.0033	GO:0097305	0.132148
852	8	GO Cellular Component	Somatodendritic compartment	0.0478	MAPK1|AURKA|EPHA1|NTRK2|EPHB2|ROR2|PRKCZ|EPHA5	0.0016	GO:0036477	0.132057
192	4	HPO	Abnormal male reproductive system physiology	0.048	KIT|STK11|PINK1|FGFR1	0.0017	HP:0012874	0.131876
113	3	GO Biological Process	Positive regulation of transporter activity	0.0486	EPHB2|PINK1|PRKCD	0.0034	GO:0032411	0.131336
71	3	DISEASES	Leukocyte disease	0.049	CCND1|KIT|BRAF	0.00094	DOID:9500	0.13098
236	4	GO Biological Process	Negative regulation of protein kinase activity	0.0495	EPHA1|EPHB2|PRKCD|AKT1	0.0035	GO:0006469	0.130539
194	4	HPO	Abnormality of the uterus	0.0495	BRAF|STK11|FGFR1|AKT1	0.0017	HP:0000130	0.130539
330	5	HPO	Frontal bossing	0.0495	NFKBIA|BRAF|MAP2K1|ROR2|FGFR1	0.0017	HP:0002007	0.130539
389	5	GO Biological Process	Developmental growth	0.0497	AURKA|STK11|ERBB4|ANXA1|PRKCZ	0.0035	GO:0048589	0.130364
89	3	HPO	Azoospermia	0.0498	KIT|STK11|FGFR1	0.0018	HP:0000027	0.130277
22	2	HPO	Increased circulating prolactin concentration	0.0498	BRAF|AKT1	0.0018	HP:0000870	0.130277
22	2	HPO	Recurrent bacterial skin infections	0.0498	ZAP70|EGFR	0.0018	HP:0005406	0.130277
32	2	GO Biological Process	Olfactory bulb development	0.0499	CSF1R|ERBB4	0.0035	GO:0021772	0.13019
32	2	GO Biological Process	Peptidyl-tyrosine autophosphorylation	0.0499	KDR|EGFR	0.0035	GO:0038083	0.13019
32	2	GO Biological Process	Positive regulation of vasoconstriction	0.0499	EGFR|AKT1	0.0035	GO:0045907	0.13019
